# Supplementary material for: Intracerebroventricular Administration of 192IgG-Saporin Alters Expression of Microglia-Associated Genes in the Dorsal But Not Ventral Hippocampus
Source: Front Mol Neurosci. 2018 Jan 17;10:429. doi: 10.3389/fnmol.2017.00429 (PMC5776139; doi:10.3389/fnmol.2017.00429)
Supplement: Supplementary file 4 [file Table_1.XLSX]

## Sheet: results.control.DH_vs_VH.csv
GENE NAME	baseMean	log2FoldChange	pvalue	FDR		The data are presented as ratio DH/VH; "+" means higher expression in the dorsal hippocampus
Cpne7	1369.87	-1.85626	5.02626e-63	9.01107e-59
Tenm4	3510.24	-1.33794	3.51024e-46	3.14658e-42
Ppl	218.81	2.41345	5.28468e-42	3.15813e-38
Vgll3	168.518	-2.34702	3.72253e-35	1.66844e-31
Nr2f2	517.064	-2.22928	1.03226e-34	3.70127e-31
Rxrg	130.203	-2.43894	4.30994e-34	1.28781e-30
Cpne2	309.637	-1.94236	9.99792e-34	2.56061e-30
Strip2	882.646	1.7924	5.7713e-32	1.29335e-28
Npy2r	190.208	-1.85039	6.4385e-30	1.28255e-26
Lrrc10b	690.052	1.3975	1.16345e-27	2.08583e-24
Adcy1	22306.3	1.01943	2.16184e-27	3.5234e-24
Wnt2	539.351	1.60376	2.21373e-25	3.30732e-22
Nts	274.727	1.92832	2.52694e-25	3.48485e-22
Cadm2	1647.08	1.00368	5.55508e-25	7.11368e-22
Timp2	1827.03	-1.16203	1.23438e-24	1.47533e-21
Kit	2158.21	-0.839779	8.03551e-23	9.00379e-20
Sema7a	2268.09	1.09937	1.77746e-22	1.87448e-19
Sytl2	692.677	1.04668	3.96393e-22	3.94807e-19
Sstr1	395.3	-1.2846	1.29557e-21	1.22247e-18
Camk4	2024.8	0.970787	2.62436e-21	2.35248e-18
Tf	6228.07	1.17317	3.58052e-21	3.05674e-18
LOC102553329	122.726	-1.66777	7.05796e-21	5.7516e-18
Pnck	558.064	-0.910513	1.08311e-20	8.44262e-18
Mobp	15138.9	1.08661	2.86728e-20	2.14186e-17
Scn4b	394.943	1.32057	9.83896e-20	7.05572e-17
Nos1	1006.3	-1.02389	1.09408e-19	7.54408e-17
Arhgap6	135.311	-1.55815	1.89945e-19	1.26123e-16
Caln1	1080.61	-0.889347	2.51543e-19	1.61059e-16
Tenm2	3893.85	-0.715463	1.9999e-18	1.23635e-15
Mal	2327.76	1.15239	2.22461e-18	1.32943e-15
Bmp3	205.36	-1.29153	3.84727e-18	2.22496e-15
Wipf3	5259.72	1.00795	7.1731e-18	4.01873e-15
Adamts2	132.378	-1.55664	9.31171e-18	5.0588e-15
Ptprg	2033.09	-0.673418	1.3738e-17	7.24395e-15
Syt17	1046.88	-0.89411	1.44034e-17	7.37785e-15
Sec14l5	180.237	1.43945	1.76056e-17	8.76761e-15
Rnf152	261.993	1.29423	3.26853e-17	1.58373e-14
Dagla	2554.69	0.903314	5.52643e-17	2.60731e-14
Endod1	1285.51	0.718057	6.40269e-17	2.94327e-14
Arnt2	2846.92	-0.74888	9.19455e-17	4.121e-14
Crtac1	1075.18	-0.851766	9.58627e-17	4.19177e-14
Gda	1709.47	-0.873634	1.49975e-16	6.40178e-14
Wnt7b	404.31	-1.11214	1.99551e-16	8.3199e-14
Camk2b	15182	0.635036	2.51902e-16	1.02639e-13
Abca8a	934.822	0.840381	3.0729e-16	1.22424e-13
Fras1	888.286	-1.2096	3.19145e-16	1.24383e-13
LOC102550621	116.311	1.40651	4.32715e-16	1.65058e-13
Cadm1	1935.87	-0.842731	7.94609e-16	2.96787e-13
Ptprt	2063.66	-0.743741	1.23718e-15	4.52657e-13
Myo16	844.025	-0.790009	1.34498e-15	4.82254e-13
Zfp238	7632.03	0.664292	1.87704e-15	6.59835e-13
Epha8	431.079	1.36951	2.08931e-15	7.20329e-13
Gabrq	38.1262	-1.88978	2.99411e-15	1.0128e-12
Carns1	235.499	1.24432	9.81869e-15	3.23728e-12
Mag	3091.79	1.24111	1.0112e-14	3.23728e-12
Syt7	4664.61	0.728928	9.95207e-15	3.23728e-12
LOC102552990	60.0392	1.5729	1.43767e-14	4.52186e-12
Slc12a2	1619.69	0.654304	1.4844e-14	4.58832e-12
Tnfaip8l3	332.958	-0.929825	1.79576e-14	5.45669e-12
Sv2b	6567.98	-0.605026	1.83938e-14	5.49606e-12
Crym	1733.56	-1.14679	2.01114e-14	5.87927e-12
Plp1	21363.7	1.08311	2.03321e-14	5.87927e-12
Ano2	42.9613	-1.76386	2.33087e-14	6.63299e-12
Myo5b	1400.32	-0.929211	2.78524e-14	7.80214e-12
Lingo3	257.08	1.40922	3.36046e-14	9.26866e-12
Medag	78.9554	1.47142	4.09057e-14	1.11115e-11
Trhr	58.5297	-1.70142	4.32673e-14	1.15776e-11
Plekhh1	981.761	1.04164	4.64109e-14	1.22361e-11
Mpped2	549.123	0.775184	4.88685e-14	1.26973e-11
Plekhg3	802.586	1.09237	5.71069e-14	1.46259e-11
Dgkg	3816.34	-0.77555	5.91369e-14	1.49325e-11
Mog	1021.87	1.01422	6.38324e-14	1.58943e-11
Fgf11	301.447	-1.0461	1.02498e-13	2.51724e-11
Epha7	1879.03	1.01435	1.62786e-13	3.94383e-11
Cpm	480.841	0.875437	2.07732e-13	4.96563e-11
Erbb3	730.071	1.08229	2.53051e-13	5.96935e-11
Hr	319.554	1.23094	3.07729e-13	7.16489e-11
Mbp	39796.7	1.09771	3.17747e-13	7.3033e-11
Nnat	3921.44	-1.55028	4.58997e-13	1.04163e-10
Arhgap26	1566.88	-0.639211	5.85413e-13	1.31191e-10
Ugt8	829.697	1.05298	6.28934e-13	1.39204e-10
Ppp3ca	12197.8	0.648345	7.31116e-13	1.59847e-10
Plcxd3	169.16	-1.0948	8.57567e-13	1.84062e-10
Zfhx4	425.107	1.05268	8.62407e-13	1.84062e-10
Kcnf1	400.055	-1.07782	9.31714e-13	1.96515e-10
RGD1311744	110.462	-1.5597	1.05934e-12	2.20836e-10
Kcnk9	489.189	-0.868544	1.103e-12	2.27293e-10
Nt5e	180.918	1.01087	1.19411e-12	2.43273e-10
Ttyh2	756.401	0.968528	1.63559e-12	3.29471e-10
Oxtr	63.3586	-1.50122	1.67538e-12	3.33736e-10
Atp2b4	2617.16	-1.06306	1.89613e-12	3.73558e-10
Fam163b	1298.04	0.754578	2.00536e-12	3.90784e-10
Ermn	946.791	0.975199	2.14484e-12	4.1347e-10
Cldn11	2424.75	1.08756	2.19374e-12	4.13993e-10
Hs3st1	311.545	0.967903	2.1855e-12	4.13993e-10
Slit2	1249.08	-0.968524	2.6716e-12	4.98922e-10
Adra2a	91.1085	-1.36101	3.50344e-12	6.40915e-10
Epha5	2054.41	0.587462	3.47703e-12	6.40915e-10
Nkx6-2	122.036	1.14576	4.36926e-12	7.91233e-10
Map7	1263.37	0.840412	5.19936e-12	9.32142e-10
S1pr5	435.742	1.22932	5.37724e-12	9.54487e-10
Myo1d	644.567	0.905392	7.23363e-12	1.27142e-09
Bcas1	3459.34	0.986356	1.24197e-11	2.16176e-09
Olfml2b	218.766	1.26936	1.30263e-11	2.24554e-09
Tcerg1l	86.7622	-1.29594	1.39219e-11	2.37706e-09
Car2	1501.93	0.817551	1.41293e-11	2.38972e-09
Sdk1	207.95	-0.951956	1.54408e-11	2.58712e-09
Hpca	14071.1	0.685213	1.73461e-11	2.87945e-09
Arrdc2	230.827	0.96869	1.85e-11	3.01516e-09
Otud7b	1479.66	0.704567	1.84836e-11	3.01516e-09
Tspan2	1404.72	1.03074	1.97464e-11	3.1893e-09
RGD1310819	3424.65	0.731836	2.338e-11	3.70935e-09
Tspan9	533.251	-0.71501	2.32165e-11	3.70935e-09
Lpar1	849.833	0.918	2.52025e-11	3.96343e-09
Hpcal1	470.727	-1.00957	2.71073e-11	4.22591e-09
Cotl1	1033.43	0.698753	2.83014e-11	4.37403e-09
Sertad4	211.24	0.987269	3.42527e-11	5.24857e-09
Npc1	966.76	0.672769	3.64054e-11	5.53116e-09
Dgkh	3335.37	0.969202	4.72903e-11	7.12454e-09
Kctd1	771.384	0.788388	4.81672e-11	7.19618e-09
Cdo1	595.816	0.638242	5.60499e-11	8.30465e-09
LOC691995	427.718	-1.13399	6.75897e-11	9.93236e-09
Palmd	232.845	-0.916212	7.21955e-11	1.05229e-08
Tanc1	3052.39	0.480943	7.70107e-11	1.11343e-08
Myrf	1931.14	0.978135	7.98254e-11	1.14489e-08
Prox1	2277.29	0.705345	8.13314e-11	1.15723e-08
Klhl14	78.8744	-1.25935	9.07554e-11	1.28115e-08
Slc6a7	592.13	-0.815627	1.01999e-10	1.42862e-08
Atp2b1	9808.73	0.567965	1.13924e-10	1.58328e-08
Sept9	1524.14	-0.656339	1.28581e-10	1.77323e-08
Kirrel3	1212.68	-0.568904	1.3382e-10	1.8314e-08
Adamts4	368.666	1.13556	1.38651e-10	1.88314e-08
Sept4	1733.83	1.02312	1.59015e-10	2.14348e-08
Pls1	278.62	0.938087	1.67361e-10	2.23913e-08
Hunk	250.199	1.01411	2.31943e-10	3.08021e-08
Grin3a	279.066	-1.09847	2.34929e-10	3.09691e-08
Plagl1	235.357	-1.52088	2.51555e-10	3.29188e-08
Mfge8	1480.48	-0.537338	2.59896e-10	3.37639e-08
Galnt6	243.354	1.18993	3.32193e-10	4.28457e-08
Tmem35	651.034	-0.781627	3.55669e-10	4.55459e-08
Wnt3a	15.4214	1.49148	3.93444e-10	5.00259e-08
Itgbl1	304.334	-1.00034	3.98845e-10	5.03556e-08
NEWGENE_1310139	2154.31	0.638568	4.2388e-10	5.31421e-08
Olfm3	286.319	0.881376	4.4365e-10	5.52345e-08
Car12	1179.56	-0.939527	4.93811e-10	6.10555e-08
Kcnd2	1942.64	0.576363	5.09455e-10	6.25583e-08
Slain1	805.244	0.888805	5.32099e-10	6.48943e-08
Vav3	348.168	1.04556	5.68852e-10	6.8908e-08
Htr2c	832.536	-1.11641	6.02945e-10	7.25476e-08
Adamtsl1	207.23	-1.00755	6.11168e-10	7.2563e-08
Enc1	11545	0.511425	6.10435e-10	7.2563e-08
Slc38a4	33.321	-1.48319	6.37062e-10	7.51397e-08
LOC100125362	2285.28	0.500571	8.32634e-10	9.69315e-08
Ppp1r1b	770.938	0.726415	8.27736e-10	9.69315e-08
Atp11a	1389.22	0.639802	9.5766e-10	1.10767e-07
Otof	401.536	-0.991951	9.85808e-10	1.13292e-07
Fa2h	423.98	1.08092	1.11194e-09	1.26973e-07
Evi2a	449.464	0.854613	1.12997e-09	1.28216e-07
Usp54	2067.82	0.621195	1.25591e-09	1.41609e-07
Rhou	901.055	0.702546	1.56466e-09	1.7532e-07
Fosl2	406.247	-0.870144	1.69584e-09	1.88838e-07
Hap1	1624.81	-0.914048	1.76355e-09	1.95166e-07
Kcnh5	146.918	1.07497	1.82679e-09	2.00925e-07
Grin2a	8019.13	0.544493	2.30544e-09	2.52024e-07
Mx1	144.947	-1.32892	2.45357e-09	2.66591e-07
Ppp1r16b	5984.73	0.622573	2.56207e-09	2.76704e-07
Slc8a2	4067.47	0.701914	2.84902e-09	3.05851e-07
Orai2	1178.8	0.610481	3.21996e-09	3.43616e-07
Jph1	391.314	0.700613	3.41162e-09	3.61914e-07
Bace2	61.7184	-1.32395	3.64792e-09	3.84706e-07
Slc6a5	42.5171	-1.35498	3.90839e-09	4.09763e-07
Cacna1g	1115.35	-0.615153	4.08874e-09	4.23716e-07
Cntn2	2873.28	0.793261	4.07936e-09	4.23716e-07
RGD1310951	509.18	0.646874	4.29094e-09	4.42114e-07
Mettl7a	657.178	0.595854	4.35611e-09	4.46265e-07
Rab26	316.174	-0.801044	4.5722e-09	4.65741e-07
Jam3	366.517	0.681718	4.89893e-09	4.96203e-07
Robo3	112.788	1.3244	5.08365e-09	5.1202e-07
Ednra	88.6435	-1.06853	5.59472e-09	5.57234e-07
Wfs1	4168.84	1.27283	5.57541e-09	5.57234e-07
Tprn	335.69	0.852579	5.85354e-09	5.79791e-07
Kcna6	1373.41	0.633921	5.92437e-09	5.83583e-07
Dusp26	325.215	-0.69224	5.97923e-09	5.85769e-07
Pmp22	339.589	0.890175	6.12888e-09	5.97166e-07
Itga8	92.4544	-1.09978	6.28436e-09	6.09006e-07
Sox10	906.949	0.832559	6.55826e-09	6.32132e-07
Pnma2	641.228	-0.589871	7.74628e-09	7.42649e-07
Svep1	410.277	0.721643	8.51889e-09	8.12376e-07
Emilin2	74.2427	1.23492	8.84306e-09	8.38828e-07
Fcgbp	66.9635	-1.21437	8.92862e-09	8.42486e-07
Fxyd6	510.446	-0.848638	1.08262e-08	1.01619e-06
Tmem88b	308.703	1.00335	1.09692e-08	1.02424e-06
Ccp110	1054.98	0.589003	1.132e-08	1.05153e-06
Shf	262.402	0.73126	1.25066e-08	1.15576e-06
Pde8a	223.521	0.871964	1.42408e-08	1.30928e-06
Brinp1	2415.18	0.522233	1.45541e-08	1.33126e-06
Matn2	718.578	-0.592665	1.63762e-08	1.49032e-06
Napa	2876.65	0.497856	1.75661e-08	1.59053e-06
Nipal4	100.7	1.11992	1.87565e-08	1.68978e-06
Slit1	3472.06	-0.469277	1.9111e-08	1.71311e-06
Tgfb3	177.524	-0.97209	2.04755e-08	1.82629e-06
Scn3b	5626.16	0.45699	2.11417e-08	1.87638e-06
Cap2	2565.72	0.472304	2.16919e-08	1.91573e-06
Erbin	1143.43	0.458172	2.24349e-08	1.97163e-06
RGD1309079	310.463	0.704053	2.45011e-08	2.14271e-06
Cryab	541.474	0.889746	2.54343e-08	2.21353e-06
Ptpn11	4384.68	0.523884	2.69569e-08	2.33471e-06
Negr1	831.237	-0.622497	2.76027e-08	2.37914e-06
Cachd1	668.135	-0.713268	2.77557e-08	2.38088e-06
Atp2b2	9759.31	0.437366	2.81077e-08	2.39959e-06
Adora1	1586.22	0.625675	2.90415e-08	2.46756e-06
Frmpd3	713.874	-0.715494	3.02545e-08	2.5585e-06
Cacna1a	3418.81	0.470033	3.35602e-08	2.82473e-06
Hrh3	895.901	-0.745066	3.87856e-08	3.24929e-06
March1	515.939	-0.692678	3.90239e-08	3.25405e-06
Sgsm1	1830.46	-0.526931	4.12928e-08	3.4273e-06
Slc44a1	1795.43	0.648913	4.27009e-08	3.52784e-06
Nmb	32.4311	1.27881	4.53686e-08	3.73105e-06
Ramp1	126.306	-1.04558	4.67976e-08	3.83099e-06
Coro7	1158.34	0.467741	4.78536e-08	3.89964e-06
LOC102553173	48.2615	-1.15184	4.85057e-08	3.93489e-06
Cntnap4	480.137	-0.649831	5.2643e-08	4.25128e-06
Arhgap12	915.219	0.622525	5.43615e-08	4.37037e-06
Chrm5	119.661	-0.970163	5.66813e-08	4.53653e-06
Lrrc8b	1609.82	0.516382	5.74446e-08	4.57719e-06
Sdc3	2369.88	-0.525658	5.7855e-08	4.58949e-06
Gpr101	66.9136	-1.17856	5.86569e-08	4.6326e-06
Ndrg1	1167.81	0.644465	5.93618e-08	4.66771e-06
Cnr1	4167.99	-0.493345	6.12497e-08	4.79513e-06
Dgki	2488.35	0.438622	6.49956e-08	5.06031e-06
RGD1311575	1844.94	-0.51936	6.52014e-08	5.06031e-06
Susd2	262.418	-0.886596	6.54911e-08	5.06088e-06
Ttc22	92.8571	-0.995422	6.99338e-08	5.381e-06
Hapln2	387.808	0.9616	7.6423e-08	5.85518e-06
Slc7a8	793.833	-0.647013	8.00848e-08	6.10962e-06
Gjc3	193.369	0.893193	8.09407e-08	6.14875e-06
Smad3	983.659	0.494138	8.5318e-08	6.45393e-06
Slc6a1	5774.03	-0.468866	8.59016e-08	6.47077e-06
Chrm3	981.614	0.501969	8.77509e-08	6.58242e-06
Ntrk1	49.5596	1.2827	9.05342e-08	6.76291e-06
LOC100910088	307.274	0.906178	9.36899e-08	6.9696e-06
Htr2a	54.612	-1.17847	9.54335e-08	7.06996e-06
Gpr155	910.991	0.633715	9.66185e-08	7.1283e-06
Rimbp2	2673.34	0.495346	9.84157e-08	7.23113e-06
Magel2	59.3049	-1.21166	9.89593e-08	7.23711e-06
Syn2	5194.3	-0.495988	9.93044e-08	7.23711e-06
Heyl	289.143	-0.945193	1.01685e-07	7.38057e-06
Gpr37	2050.3	0.827368	1.06523e-07	7.7006e-06
Arhgef10	865.21	0.721246	1.09974e-07	7.91811e-06
LOC302022	152.654	-0.80254	1.11443e-07	7.99181e-06
Eml1	921.771	0.737829	1.12278e-07	8.01959e-06
Mgll	3116.77	0.518868	1.21986e-07	8.64414e-06
Vps13c	2472.77	0.510473	1.21764e-07	8.64414e-06
Sema3c	380.582	0.758387	1.2775e-07	9.01693e-06
Cdr2	118.017	0.992584	1.43462e-07	1.00862e-05
Kank1	853.327	0.621144	1.47303e-07	1.03158e-05
Car7	131.659	0.834913	1.49831e-07	1.0452e-05
Rhbdl3	507.329	-0.622846	1.55492e-07	1.08049e-05
Rbfox1	3687.98	0.412489	1.58232e-07	1.09529e-05
Ldlrap1	293.439	0.913093	1.61126e-07	1.11103e-05
Ackr2	60.862	1.09045	1.63966e-07	1.12628e-05
Gad1	2469.63	-0.504665	1.69813e-07	1.16198e-05
Il1rap	566.815	0.518659	1.75063e-07	1.19336e-05
Col6a1	167.019	-1.07828	1.8415e-07	1.25055e-05
Mst1r	73.5804	-1.08184	1.95922e-07	1.32547e-05
Shroom3	162.407	-0.905354	1.98116e-07	1.33527e-05
Sphkap	2535.49	0.564486	1.98962e-07	1.33595e-05
Hhip	247.618	0.899082	2.00399e-07	1.34058e-05
Arpc2	2257.35	0.505868	2.02102e-07	1.34694e-05
Rph3a	3640.5	0.653894	2.07058e-07	1.37487e-05
Mtmr2	806.112	0.546684	2.34139e-07	1.54895e-05
Inf2	1740.63	0.701172	2.42071e-07	1.59553e-05
Usp2	782.013	0.512225	2.48742e-07	1.6335e-05
Camkk1	3598.99	0.443147	2.51073e-07	1.6399e-05
Micall1	650.242	0.75762	2.51547e-07	1.6399e-05
Mef2c	1860.25	0.520238	2.54047e-07	1.6502e-05
Pde1a	1257.44	-0.494232	2.72081e-07	1.76097e-05
Stx6	1457.98	0.468861	2.73558e-07	1.76415e-05
Rffl	339.285	0.83166	2.79648e-07	1.79697e-05
Gna12	4336.31	0.690416	2.81097e-07	1.79983e-05
Serinc5	1481.3	0.725282	2.8307e-07	1.80601e-05
Cdr1	21250.8	0.814656	2.8603e-07	1.81842e-05
Chd7	639.349	0.604776	2.93579e-07	1.85982e-05
Kcnj6	4555.58	0.567658	3.11119e-07	1.96399e-05
Larp6	479.021	0.66301	3.22868e-07	2.03101e-05
Chrna7	911.632	-0.603301	3.25134e-07	2.03812e-05
Efr3b	2964.54	-0.416663	3.26848e-07	2.04172e-05
Oprl1	440.969	-0.658847	3.32894e-07	2.07227e-05
Zeb2	6169.07	0.517512	3.39023e-07	2.10311e-05
Dgkz	8127.67	0.593634	3.48101e-07	2.15199e-05
Adgrg6	254.113	0.832637	3.78617e-07	2.33259e-05
Scn1b	3322.73	0.622603	3.92417e-07	2.40342e-05
Slc25a22	2524.58	-0.486204	3.92794e-07	2.40342e-05
Fxyd7	408.181	0.890543	4.07417e-07	2.48441e-05
Trpc5	1088.49	0.522707	4.13874e-07	2.51523e-05
Dclk3	118.643	0.893292	4.30371e-07	2.60665e-05
Kcnd3	1442.8	-0.555	4.40838e-07	2.66106e-05
Tnfrsf11a	147.091	0.815244	4.53582e-07	2.7288e-05
Fah	275.631	0.77996	4.57378e-07	2.74243e-05
Ccdc27	18.5143	1.20865	4.89903e-07	2.92324e-05
Rhog	501.482	0.746064	4.90794e-07	2.92324e-05
Trpc6	318.153	0.624153	5.26274e-07	3.12419e-05
Foxo6	160.664	-0.721214	5.29653e-07	3.13387e-05
Iqgap2	1116.57	0.551624	5.40812e-07	3.16852e-05
Kif13b	906.45	0.661766	5.38192e-07	3.16852e-05
Neto1	1882.56	-0.452248	5.3937e-07	3.16852e-05
Efnb3	1092.47	-0.562896	5.54505e-07	3.23816e-05
Slc4a7	565.87	-0.552747	5.58444e-07	3.25058e-05
Phldb1	1855.05	0.825119	5.70213e-07	3.30835e-05
Tpd52l1	183.474	-1.04603	5.768e-07	3.33577e-05
Kcng1	841.605	-0.58279	5.94409e-07	3.42655e-05
Tac3	91.6453	0.99424	6.10336e-07	3.50709e-05
Arhgef2	2324.49	0.452611	6.17601e-07	3.53749e-05
Cd9	597.565	0.728162	6.34106e-07	3.6101e-05
Gsn	1818.07	0.845546	6.34305e-07	3.6101e-05
Fstl1	532.519	-0.76632	6.37081e-07	3.61443e-05
Slc16a14	607.087	0.638241	6.4844e-07	3.66727e-05
Vwa3a	189.478	-0.736533	6.58243e-07	3.711e-05
Gpr62	135.705	0.849076	6.60547e-07	3.71232e-05
Rgs3	621.483	0.592448	6.70355e-07	3.75567e-05
Rftn1	111.374	-0.913057	6.88927e-07	3.84769e-05
Ptpro	650.264	-0.663703	7.08144e-07	3.94273e-05
Tmem63a	235.357	0.932865	7.16188e-07	3.97517e-05
Nell1	1129.01	-0.504608	7.19484e-07	3.98114e-05
Sema6d	1732.04	0.457334	7.3052e-07	4.02977e-05
Hcn3	159.198	-0.770502	7.74899e-07	4.26147e-05
Tmem150c	898.526	-0.531866	8.79299e-07	4.82082e-05
Thrb	997.079	-0.503793	9.56513e-07	5.22816e-05
Tubb4a	12456.3	0.793366	9.82899e-07	5.35605e-05
Kcnh7	1392.48	0.671731	1.00049e-06	5.40267e-05
Pip4k2a	835.991	0.481783	9.9463e-07	5.40267e-05
Tgfa	249.624	0.716799	9.99323e-07	5.40267e-05
Hdac9	903.778	-0.493473	1.06102e-06	5.71228e-05
Plcl1	962.566	0.594572	1.07599e-06	5.77555e-05
Pbld1	109.005	1.03613	1.09849e-06	5.8787e-05
Cdc42ep1	355.536	0.862558	1.15621e-06	6.16919e-05
Cdc42ep2	288.965	0.81756	1.19502e-06	6.35739e-05
Sema5a	4198.98	0.635836	1.20944e-06	6.41505e-05
LOC108350491	24.459	1.16704	1.21567e-06	6.42905e-05
Josd2	211.349	0.800806	1.24781e-06	6.57963e-05
Tp73	48.0528	1.10871	1.28371e-06	6.74909e-05
Plpp2	39.2888	1.09342	1.30855e-06	6.85957e-05
Mex3b	366.059	0.686091	1.33516e-06	6.97863e-05
Arhgap33	1084.1	-0.582103	1.34312e-06	6.99072e-05
LOC102546678	283.425	-0.689674	1.34527e-06	6.99072e-05
Chn2	166.007	0.854957	1.41263e-06	7.31957e-05
Celf4	5127.75	-0.363563	1.49104e-06	7.70356e-05
Pitpnm2	4721.82	0.463019	1.52929e-06	7.87846e-05
Kbtbd11	1414.73	0.405362	1.55251e-06	7.97236e-05
Pou3f1	751.756	0.813635	1.55641e-06	7.97236e-05
LOC103691147	294.535	-0.759998	1.58886e-06	8.11543e-05
Olig1	1446.23	0.597987	1.59957e-06	8.12859e-05
Pde3a	207.548	-0.721898	1.60051e-06	8.12859e-05
Clmn	1617.47	0.557113	1.65639e-06	8.38863e-05
Rab3b	305.896	-0.762646	1.71112e-06	8.64139e-05
Tmem151a	2165.14	0.585083	1.76027e-06	8.86465e-05
Ctnna3	142.912	0.746332	1.77123e-06	8.89483e-05
Cabp7	3700.53	0.513654	1.84673e-06	9.22323e-05
Gabra3	408.005	-0.66467	1.84691e-06	9.22323e-05
Actn2	463.982	-0.536984	1.96421e-06	9.77377e-05
Lrrc55	470.616	0.780136	1.96806e-06	9.77377e-05
RGD1560556	36.1937	-1.07561	2.05621e-06	0.000101833
Sipa1l3	3782.2	0.539777	2.08754e-06	0.000103101
RGD1562726	87.4262	-1.01863	2.14614e-06	0.000105703
Bcl6	684.897	0.579774	2.17249e-06	0.000106708
Csrp1	2906.75	0.646232	2.29474e-06	0.000112405
Dcn	231.011	-0.86449	2.31519e-06	0.00011279
Stxbp6	880.434	0.606264	2.3139e-06	0.00011279
Rasd1	439.196	0.581828	2.33646e-06	0.000113518
Adgra1	858.788	-0.516658	2.37744e-06	0.000115197
Prag1	1075.17	0.572205	2.47552e-06	0.000119626
Arhgef25	1406.85	0.502005	2.55176e-06	0.000122757
LOC108353018	54.388	1.00211	2.56517e-06	0.000122757
Lypd1	503.159	-0.589249	2.56771e-06	0.000122757
Rasgrp1	4920.45	0.58278	2.55947e-06	0.000122757
Nppa	71.9715	-0.934831	2.59947e-06	0.000123945
Bcl11b	2309.34	0.561589	2.70019e-06	0.000128406
Cd3e	53.2032	1.02117	2.71023e-06	0.000128542
Ly6h	887.606	-0.6556	2.73989e-06	0.000129606
LOC108352871	18.0398	1.1257	2.79589e-06	0.000131907
Gjc2	379.282	0.886744	2.97599e-06	0.000140036
Necab3	278.258	0.70039	2.98753e-06	0.00014021
Npr1	261.77	0.893839	3.00517e-06	0.000140478
Sdk2	921.186	-0.457601	3.00889e-06	0.000140478
Adamtsl3	87.1133	-1.0038	3.02556e-06	0.000140889
Pde9a	228.027	-0.666739	3.03976e-06	0.000141183
Slc9a1	868.301	-0.459892	3.09513e-06	0.000143384
Slc29a4	170.866	0.833718	3.1073e-06	0.000143576
Trh	12.4334	1.04601	3.17036e-06	0.000146114
Gpr176	278.468	0.615717	3.19376e-06	0.000146439
Nhs	88.4169	-0.854325	3.18715e-06	0.000146439
Kif1c	2400.45	0.557335	3.21586e-06	0.000147077
Prima1	139.256	0.844382	3.30247e-06	0.000150653
Plekha1	832.344	0.462795	3.423e-06	0.000155755
Rem2	122.966	0.750871	3.45172e-06	0.000156665
Nfasc	6271.38	0.558612	3.55796e-06	0.000161078
Tpbg	78.1665	-1.02529	3.57264e-06	0.000161336
Efna3	440.643	-0.554969	3.61457e-06	0.000162819
Osbpl3	194.339	0.775624	3.82819e-06	0.000172009
Plekhg1	1072.83	0.603845	3.85054e-06	0.000172581
Ankdd1a	54.4331	0.924583	3.92374e-06	0.000175423
Ssbp2	1168.23	-0.49332	3.94899e-06	0.000176113
Ptprn	5739.45	-0.381926	4.0343e-06	0.000179471
Pllp	823.803	0.836174	4.25522e-06	0.000188831
Mast3	5446.23	0.446477	4.46022e-06	0.000197439
Trhde	559.583	0.618526	4.48337e-06	0.000197975
Plk5	93.703	0.898044	4.65087e-06	0.000204867
Pde11a	179.996	-0.816794	4.82254e-06	0.000211908
Kdm7a	1047.91	0.504379	5.08703e-06	0.000222984
Ncdn	23806.2	0.400935	5.3257e-06	0.000232876
Rasd2	999.763	0.604065	5.39015e-06	0.000235121
Unc5a	2518.18	-0.477835	5.56341e-06	0.000242089
Dlg2	5646.13	-0.354949	5.58649e-06	0.000242505
Mtfp1	107.496	-0.78017	5.62589e-06	0.000243626
Slc30a3	1104.11	0.507318	5.757e-06	0.000248702
Kcnip3	812.552	-0.630749	5.89762e-06	0.000252594
Nkd1	320.023	0.676184	5.88914e-06	0.000252594
Tbr1	434.753	0.635956	5.90343e-06	0.000252594
Zdhhc9	694.728	0.642868	5.86578e-06	0.000252594
Wscd1	3067.68	0.615036	6.2349e-06	0.000266141
Dgkb	2637.85	-0.542599	6.69689e-06	0.000284507
Rgs14	1492.38	0.560379	6.69007e-06	0.000284507
Cyfip1	1574.67	-0.453506	6.87431e-06	0.000291354
Unc5b	957.282	0.68996	6.96014e-06	0.000294296
Pacsin3	307.372	0.617841	7.14828e-06	0.00030154
Kif13a	726.845	0.489423	7.22103e-06	0.000303893
Pacs2	3578.66	0.546656	7.69374e-06	0.000323029
Trim2	9231.28	0.331052	7.83337e-06	0.000328123
Snx30	1330.64	0.399179	8.33897e-06	0.000348487
Dixdc1	1233.74	0.399473	8.4662e-06	0.000352981
Plxdc2	1666.7	-0.391546	8.71361e-06	0.000362454
Kcnq5	1453.88	-0.554669	8.79193e-06	0.000364242
Zbtb46	126.05	-0.735399	8.79724e-06	0.000364242
Gabrd	315.017	0.637556	8.86566e-06	0.00036623
Neurod2	952.862	0.535469	8.97882e-06	0.000370051
Fam65b	2009.44	-0.367246	9.04929e-06	0.0003721
Snn	2542.17	0.452891	9.14561e-06	0.0003752
Litaf	298.532	0.664286	9.18379e-06	0.000375464
Mtf1	678.821	0.470462	9.19393e-06	0.000375464
Ttll5	820.746	0.515705	9.33702e-06	0.000380441
Nynrin	320.555	-0.540274	9.51467e-06	0.0003868
Dupd1	27.0489	1.04274	9.72195e-06	0.000394333
Ephb2	356.894	0.587951	9.78785e-06	0.000395218
Ldb2	470.143	-0.699022	9.7854e-06	0.000395218
Plpp6	426.415	0.613815	9.81579e-06	0.000395455
Mvb12b	3403.99	0.481983	9.88143e-06	0.000397207
Kcnj11	290.078	0.586307	1.02226e-05	0.000409751
Rsph9	121.231	-0.78612	1.02392e-05	0.000409751
Plekhb1	2375.02	0.638537	1.0419e-05	0.000416019
Pcdh7	1647.51	-0.441855	1.04765e-05	0.000416959
Tro	2086.77	-0.437696	1.04891e-05	0.000416959
Itm2c	8474.68	-0.391572	1.06025e-05	0.000420533
Rasa3	940.08	-0.403946	1.07409e-05	0.000425082
Sirt2	2036.77	0.524759	1.09827e-05	0.000433696
Lhx6	182.528	-0.699787	1.13413e-05	0.000445891
Ndn	1318.69	-0.501569	1.1322e-05	0.000445891
Pcsk6	464.524	0.585797	1.13988e-05	0.000447172
Slc2a3	633.825	-0.450697	1.14497e-05	0.000448188
B3gat1	4025.1	0.412286	1.15623e-05	0.000451609
Bcr	1922.74	-0.352982	1.19719e-05	0.000466591
Frmd5	495.011	0.501265	1.21778e-05	0.000473585
Pak6	1007.78	-0.630312	1.2241e-05	0.000475014
Sesn1	707.696	0.435806	1.24491e-05	0.000482047
Nipal3	644.497	-0.440973	1.25314e-05	0.000484187
Rnf43	264.957	0.775022	1.25689e-05	0.000484593
Samd14	607.363	-0.571275	1.32587e-05	0.000510091
Btbd3	3862.13	0.454868	1.34592e-05	0.000516694
Gjb1	184.357	0.778955	1.37582e-05	0.000525023
Ptp4a3	482.172	0.549807	1.3764e-05	0.000525023
Ybx3	344.089	0.781425	1.3736e-05	0.000525023
Cblb	574.62	0.460122	1.40969e-05	0.000535579
L1cam	2169.55	-0.373955	1.41005e-05	0.000535579
Lcp1	408.43	-0.631186	1.42122e-05	0.00053868
Tbc1d16	639.38	0.429218	1.44387e-05	0.000546112
Mybph	982.099	0.549222	1.45108e-05	0.000547684
Nnmt	18.9666	-1.03924	1.45548e-05	0.000548189
Blcap	1035.17	-0.421307	1.4612e-05	0.000549027
Faap100	218.22	0.56188	1.46383e-05	0.000549027
Lrpap1	1008.42	-0.430192	1.487e-05	0.000556552
Sox5	602.224	-0.55541	1.55954e-05	0.00058249
Mgat4c	135.515	-0.806326	1.58132e-05	0.000589396
Yjefn3	102.781	0.807738	1.59936e-05	0.000594884
Clcf1	9.29649	0.981804	1.65324e-05	0.000612466
Kcnk13	46.6489	-0.973542	1.65347e-05	0.000612466
Cobl	503.28	-0.47212	1.70001e-05	0.000628409
Tcea2	802.337	-0.449929	1.71834e-05	0.000633878
Prdm8	511.38	0.517596	1.78655e-05	0.000657685
Arhgap44	2292.99	0.391328	1.80687e-05	0.000663804
Gpr12	164.484	0.630768	1.81491e-05	0.000665392
LOC102546809	33.233	-0.97424	1.81901e-05	0.000665534
Ano3	952.816	0.719527	1.85491e-05	0.000676982
Kcna1	1166.59	0.378711	1.85785e-05	0.000676982
Ap2a2	5646.69	-0.422278	1.89605e-05	0.000686713
Fnbp1	1406.35	0.571287	1.89203e-05	0.000686713
Secisbp2l	3430.04	0.408613	1.89267e-05	0.000686713
Ppp1r14a	198.272	0.899854	1.90682e-05	0.000689224
LOC108353231	468.432	-0.604213	1.91872e-05	0.00069213
Fbxl7	68.3049	-0.869475	1.98463e-05	0.000714468
Abca2	9297.03	0.541138	2.00595e-05	0.000720694
Zfp536	932.463	0.45563	2.03468e-05	0.000729555
Efnb2	146.03	-0.788051	2.05462e-05	0.000734212
Gab1	799.276	0.581905	2.05586e-05	0.000734212
Dusp3	2961.62	0.404002	2.12112e-05	0.000756014
Kalrn	8971.06	0.352107	2.19423e-05	0.000780517
Car14	197.141	0.809707	2.2258e-05	0.00079018
Ccdc71l	356.625	0.551956	2.30876e-05	0.000818012
Sorl1	7760.3	0.391942	2.34583e-05	0.000829507
Arap2	1210.51	0.391757	2.41756e-05	0.000849608
Gpd1	1828.64	0.715645	2.42163e-05	0.000849608
LOC102546709	54.9989	0.919296	2.41894e-05	0.000849608
Rb1	487.752	0.507964	2.41832e-05	0.000849608
Chst8	271.389	-0.59472	2.53619e-05	0.000888064
Pik3c2b	612.519	0.641936	2.55251e-05	0.000892034
Brinp3	238.773	-0.552872	2.59231e-05	0.00090229
Chn1	9582.43	0.398528	2.59568e-05	0.00090229
Ptpn3	1056.08	0.60003	2.59695e-05	0.00090229
Vstm2b	287.286	-0.639231	2.61815e-05	0.000907896
Fam222a	177.464	0.708314	2.65466e-05	0.000917007
Plekha2	146.347	0.65073	2.65249e-05	0.000917007
LOC361016	268.974	0.763472	2.67765e-05	0.000919633
RGD1563888	297.846	0.604699	2.67711e-05	0.000919633
Trpv2	170.43	-0.590762	2.67463e-05	0.000919633
Trpc4	779.179	-0.493769	2.68527e-05	0.000920488
Esr1	45.3695	-0.993939	2.69382e-05	0.000921656
Rasl11b	289.963	0.710251	2.73548e-05	0.000932351
Ryr1	152.511	0.9081	2.73062e-05	0.000932351
Tjp2	705.111	0.597307	2.74561e-05	0.000934029
LOC102548116	470.394	0.69523	2.75284e-05	0.000934715
Boc	238.031	0.641061	2.78008e-05	0.00094218
Epha4	5078.81	0.346895	2.82437e-05	0.000955382
Cdc40	835.66	0.568969	2.8677e-05	0.000968213
Egr1	743.229	0.605449	2.90544e-05	0.00097852
Exoc3l4	30.7706	0.997341	2.9146e-05	0.00097852
Fmn1	877.855	0.570421	2.91226e-05	0.00097852
Ldlr	587.69	0.569731	2.96376e-05	0.000993165
RGD1304622	147.122	0.883257	2.97135e-05	0.000993849
LOC500877	28.8308	0.962361	3.03845e-05	0.00101399
Wdr6	1500.42	-0.490066	3.04289e-05	0.00101399
Slc7a10	251.163	-0.565077	3.07107e-05	0.00102149
Drd5	26.7275	-0.988934	3.10291e-05	0.00103017
Slc24a2	11879.3	0.394049	3.24537e-05	0.00107547
Dock5	296.081	0.816455	3.26705e-05	0.00107934
Frrs1l	2448.08	0.312709	3.2691e-05	0.00107934
RGD1304694	2041.18	0.493522	3.35735e-05	0.00110644
Ucp2	398.575	0.776496	3.4323e-05	0.00112907
Rgmb	992.778	-0.42665	3.46979e-05	0.00113931
LOC102548695	216.596	0.661202	3.49145e-05	0.00114433
Frmd4b	573.643	0.485666	3.56698e-05	0.00116695
Prr18	597.775	0.720844	3.61024e-05	0.00117895
Lpin3	67.3207	-0.845295	3.62004e-05	0.00118
Rcc2	1227.42	0.392974	3.75621e-05	0.00122216
Camk2a	24488.9	0.404528	3.77641e-05	0.00122637
Efnb1	150.498	-0.660297	3.78966e-05	0.00122637
Lipa	535.279	-0.536792	3.78888e-05	0.00122637
Sptssb	63.9555	0.820017	3.93328e-05	0.00126929
Ubl3	2225.86	0.404094	3.93645e-05	0.00126929
Ptprf	2013.42	-0.483397	3.99151e-05	0.00128473
Carhsp1	439.37	0.657872	4.0094e-05	0.00128818
Arhgap23	1843.53	0.500441	4.0344e-05	0.0012939
LOC103694042	340.323	0.649903	4.18859e-05	0.00134095
Acvr1c	115.85	-0.750187	4.23398e-05	0.00135066
Kcnn3	256.871	-0.635289	4.22715e-05	0.00135066
Il4r	195.076	-0.557738	4.27149e-05	0.0013602
Npr3	107.558	-0.814929	4.31056e-05	0.00137021
Gng4	307.109	-0.544747	4.36295e-05	0.00137952
Hace1	767.608	0.459052	4.35424e-05	0.00137952
Stmn1	2365.63	0.444976	4.35953e-05	0.00137952
Sbf1	4796.82	0.474631	4.3902e-05	0.0013857
Necab1	706.478	-0.611438	4.49986e-05	0.00141781
Eml6	263.334	-0.500917	4.51482e-05	0.00142003
Inpp5f	771.015	0.573986	4.5259e-05	0.00142102
Cnp	5927.44	0.84474	4.61847e-05	0.001444
Hspa12a	3967.48	-0.354493	4.61994e-05	0.001444
Tbc1d30	458.708	0.428208	4.62325e-05	0.001444
Maml2	858.736	0.434972	4.71412e-05	0.00146982
Strn	1902.4	0.353455	4.732e-05	0.00147284
Lrrc8d	1020.5	0.35031	5.05062e-05	0.00156928
Rxfp3	32.7563	-0.930973	5.19259e-05	0.0016106
Impact	2298.91	-0.397763	5.29824e-05	0.00164053
Apba2	3058.43	-0.373864	5.32258e-05	0.00164523
Eya4	68.4432	0.773061	5.38726e-05	0.00166235
Plekhf1	82.2903	0.788756	5.53656e-05	0.00170549
Dnajb5	1233.1	0.406454	5.5485e-05	0.00170624
Rcan2	1317.54	0.512061	5.6276e-05	0.00172464
Rerg	380.917	0.612893	5.62291e-05	0.00172464
Adipor2	863.433	0.374836	5.73141e-05	0.00175346
Mkx	58.2189	0.836815	5.74661e-05	0.00175511
Tacr3	54.1587	-0.947293	5.79634e-05	0.00176729
Itpr1	11099.8	0.380599	5.92978e-05	0.0017988
LOC103690988	17.8285	0.961344	5.91261e-05	0.0017988
Map6d1	491.516	0.570094	5.92049e-05	0.0017988
Epha6	2504.91	0.445358	6.04617e-05	0.00182743
Gal3st1	180.347	0.727605	6.05474e-05	0.00182743
LOC103694143	101.12	-0.730956	6.053e-05	0.00182743
Thra	5978.71	-0.351101	6.10147e-05	0.00183844
Htr1b	149.859	0.737464	6.14586e-05	0.00184693
Paxbp1	311.276	0.514331	6.15025e-05	0.00184693
Aspa	141.027	0.633185	6.1671e-05	0.00184889
Enpp2	2184.67	0.963389	6.20151e-05	0.0018561
Gabrb1	5713.21	-0.435367	6.31247e-05	0.00188617
Dusp10	117.603	0.766041	6.33966e-05	0.00189114
Cdkn1b	380.118	0.458651	6.39348e-05	0.00190403
LOC102546674	15.2583	-0.960097	6.41984e-05	0.0019087
LOC108352534	109.6	-0.850549	6.59469e-05	0.00195744
LOC102549884	507.058	-0.549794	6.64768e-05	0.00196991
LOC103691527	620.208	0.548092	6.78668e-05	0.00200778
Klf9	1819.23	0.391704	6.83344e-05	0.00201829
Phc2	876.447	0.402527	6.99325e-05	0.00206209
Gpc1	2034.04	0.422584	7.03908e-05	0.00207219
Galnt14	378.879	-0.551224	7.15572e-05	0.00210308
LOC102550632	59.2324	-0.891214	7.29923e-05	0.00213925
Pcdh9	2350.63	0.365149	7.3146e-05	0.00213925
Plxnb3	559.223	0.631334	7.3133e-05	0.00213925
Efcab6	96.8242	-0.710838	7.48594e-05	0.00218426
Trpc7	47.0956	-0.845714	7.49286e-05	0.00218426
Jakmip3	491.284	0.512702	7.64344e-05	0.00222454
Cers2	441.851	0.521867	7.70783e-05	0.00223964
Sgk3	150.125	0.59515	7.74616e-05	0.00224714
Tmem125	83.9667	0.850107	7.80029e-05	0.00225918
S100a4	37.5454	0.886517	8.18414e-05	0.00236654
Gap43	1575.24	-0.413591	8.47125e-05	0.00244561
Obscn	59.0795	-0.891013	8.68353e-05	0.00250287
Bok	453.548	0.469046	8.71036e-05	0.00250657
Opalin	1292.94	0.862241	8.73263e-05	0.00250895
LOC108351265	21.5943	0.941225	8.76378e-05	0.00251387
Ntf3	82.1965	0.708244	8.79032e-05	0.00251746
Cdh6	237.029	0.529696	8.92688e-05	0.00254437
Efhd1	242.703	0.5582	8.91669e-05	0.00254437
Gpsm1	499.97	-0.484007	8.91756e-05	0.00254437
Nsg2	8624.98	-0.303288	9.11571e-05	0.00259271
Slc6a8	1291.16	0.440773	9.12538e-05	0.00259271
Nrarp	152.215	-0.687292	9.5941e-05	0.00272148
Snx22	47.5445	0.847291	9.62415e-05	0.00272148
Triqk	99.9197	-0.658012	9.62297e-05	0.00272148
Dock10	2293.44	0.441581	9.74166e-05	0.00275037
Prickle1	1524.02	0.362017	9.82258e-05	0.00276886
Traf3	1208.51	-0.343917	9.92028e-05	0.00279201
Ankrd55	130.616	-0.645237	0.000101378	0.00284432
Sel1l3	433.703	-0.430028	0.000101379	0.00284432
Pard3	526.78	0.415554	0.000101852	0.00285313
Map4k4	3034.94	0.489446	0.000102685	0.00287199
Atf5	409.406	0.632609	0.000105522	0.00294673
Asap2	1255.97	0.398694	0.000106949	0.00298194
Col9a3	107.405	0.770284	0.000109452	0.00304699
Oxsr1	780.269	0.471248	0.000109684	0.00304869
Camk2n1	2178.79	0.4549	0.000110611	0.00306972
Elovl1	387.967	0.727592	0.000111559	0.00309124
Nkain3	180.485	-0.72794	0.000112589	0.00311495
Phf24	2797.64	0.29402	0.000115043	0.00317796
Sephs2	592.892	0.372075	0.000118304	0.003263
Rassf5	216.351	-0.542144	0.000121103	0.00333507
Insm1	65.0903	0.788076	0.000121731	0.00334722
Gpi	6763.82	-0.288456	0.000125746	0.00345233
Dpf3	189.877	0.598851	0.000127248	0.00348822
Nacad	1161.73	0.497633	0.000130249	0.00356504
Tle1	655.494	0.463799	0.000138197	0.00377683
Slc4a2	478.469	0.712735	0.000138509	0.00377959
Megf9	1598.88	0.402913	0.000139887	0.0038114
Slc25a18	540.071	-0.566083	0.00014014	0.0038125
Tfdp2	623.412	0.400268	0.000141149	0.00383412
LOC102551299	43.0456	-0.876145	0.000141408	0.00383533
Zfp827	716.658	0.434893	0.000142275	0.00385302
Gabra2	2736	-0.455125	0.000143748	0.00388706
Camk1g	235.495	-0.538862	0.000144876	0.00391166
Adarb1	2982.89	0.444508	0.000145468	0.00392174
Pld3	4437.31	-0.323588	0.000146611	0.0039466
Slc13a5	110.647	-0.719819	0.000147843	0.00397381
Lgi3	1214.31	0.516127	0.000148203	0.00397752
Pde2a	5282.01	-0.325545	0.000148603	0.0039823
Tmem2	389.822	-0.456846	0.000150289	0.00402146
Smarcd3	294	-0.492448	0.000150899	0.00403177
St6galnac3	253.421	0.502211	0.000151607	0.00404465
Insc	80.8459	0.755063	0.000153823	0.00409767
Egfr	447.903	-0.421581	0.000154865	0.00411933
LOC685203	159.351	0.586584	0.000157009	0.00417016
Creb5	206.111	0.665115	0.00015933	0.00422554
Pwwp2a	622.264	0.393152	0.000161455	0.00427557
Parp8	257.131	-0.52218	0.000161719	0.00427625
Cttnbp2	2134.59	0.359875	0.000165173	0.00435975
Oxr1	3524.26	-0.307456	0.000165585	0.00435975
Prr5l	139.593	0.761882	0.000165606	0.00435975
Ppfibp1	596.038	-0.71375	0.000165971	0.00436294
Acvrl1	122.442	-0.673788	0.000168104	0.00441255
Atp8b3	31.2845	-0.861985	0.000169309	0.00443767
Ppfibp2	188.103	0.646054	0.000169705	0.00444156
Tmod1	305.642	0.43828	0.000173529	0.00453503
Enpp4	715.95	0.547356	0.000176893	0.00461621
Pxylp1	280.326	0.48144	0.00017933	0.00467301
Myo1e	311.794	0.608221	0.000183041	0.00476277
Abcc8	500.238	0.496869	0.000188609	0.0048985
Tmem246	628.009	-0.41276	0.000188803	0.0048985
Cpd	1979.21	0.327144	0.000191712	0.00496679
Zfp862	66.2539	0.705066	0.000193204	0.0049982
Reps2	1618.19	-0.43891	0.000200026	0.00516723
Calca	11.9033	-0.784317	0.000202534	0.0052245
Jdp2	308.628	0.513036	0.000203013	0.00522933
Kcng3	73.1651	-0.73378	0.000206648	0.00531534
Foxn3	1454.04	0.462413	0.000208052	0.00534377
Itih3	1990.79	-0.561412	0.000209218	0.00536605
Tmem132e	326.895	-0.455642	0.00021192	0.00542758
Lyzl4	52.9958	0.825535	0.000212788	0.00544204
Tcp11l2	283.207	0.462273	0.000214594	0.00548041
Cebpd	102.024	0.688568	0.000215858	0.00548439
Sorcs3	649.521	-0.441122	0.000215974	0.00548439
Stk32b	72.7168	-0.764025	0.000215374	0.00548439
Tbc1d1	642.789	0.376215	0.000215116	0.00548439
Pm20d2	327.232	0.458491	0.00021823	0.00553385
Alcam	1318.82	-0.424085	0.00021936	0.00554682
Arl15	730.859	0.428382	0.000219062	0.00554682
Igfbp4	366.124	0.50079	0.000220955	0.00557926
Etv1	1410.94	-0.355948	0.000224181	0.00565276
Mtus1	495.254	0.525774	0.000225531	0.00567777
Ripk4	12.0935	-0.883235	0.000225806	0.00567777
Desi1	667.788	0.458026	0.000230526	0.00578834
Dcx	365.359	-0.510507	0.000230925	0.00579025
Ubl7	1413.98	0.474182	0.000233426	0.00584478
Slain2	478.792	0.361349	0.000237846	0.00594715
Cnih2	2842.32	0.400068	0.000238328	0.00595089
Rxra	216.966	-0.547654	0.000239277	0.00596629
Trak2	4358.41	0.363562	0.000241167	0.00600507
LOC108350878	28.0277	0.854723	0.000245612	0.00610726
Lypd6	251.207	-0.55241	0.000246042	0.00610948
Kat2b	440.752	0.435842	0.00024926	0.00616752
LOC102553825	327.393	-0.550692	0.000248777	0.00616752
St6gal1	276.699	-0.567144	0.000249412	0.00616752
Scgb1c1	12.7604	0.835534	0.000252909	0.00624538
Gdpd5	216.374	0.547502	0.000254343	0.00627217
Tspan5	1368.32	0.335845	0.000255391	0.00628936
Nt5dc3	3493.93	-0.329614	0.000256176	0.00630003
Armcx4	941.742	-0.350712	0.000257828	0.00633198
LOC102554725	58.2351	-0.752722	0.000259173	0.00635631
Slc6a9	861.068	0.632489	0.000261593	0.00640689
Vstm2a	1310.94	-0.467792	0.000264438	0.00646773
Asap1	937.48	0.430542	0.00026772	0.00653909
Pcdh19	2284.13	-0.452271	0.000271478	0.00661523
Usp51	18.63	-0.874799	0.000271576	0.00661523
Hapln4	3937.84	0.523511	0.000274654	0.00668114
Nectin3	402.02	-0.479505	0.000279228	0.00678319
Cxadr	487.162	-0.456395	0.000279918	0.00679077
Arl10	282.903	-0.478526	0.000283609	0.00687101
Lmo3	851.061	0.463269	0.000299562	0.0072477
LOC680835	606.432	-0.3636	0.000300202	0.00725341
Pcdh1	4629.33	0.298872	0.000303976	0.00733469
Gstt3	536.754	0.586012	0.000308461	0.00743291
Eppk1	73.0222	0.781568	0.000309902	0.00745761
LOC681177	76.6517	-0.808914	0.000311907	0.00748785
Robo2	1700.81	0.321944	0.000311994	0.00748785
Astn2	803.117	0.398482	0.000316623	0.00757922
Cacna1i	2135.31	-0.339297	0.000317069	0.00757922
Satb2	347.568	0.594718	0.000316801	0.00757922
Ttc9	358.054	0.453088	0.000318203	0.00759619
Adpgk	374.272	0.562617	0.000319754	0.00762307
Cpne6	3269.34	-0.357641	0.0003213	0.00764976
Hhatl	54.5245	0.792958	0.000321748	0.00765026
Ddr1	1273.66	0.554029	0.000323729	0.007677
Enpp6	126.296	0.771941	0.00032366	0.007677
Spsb1	353.261	0.527674	0.000324313	0.00768068
Pxdn	336.726	0.512725	0.00032574	0.00770432
Lrp5	244.491	-0.511282	0.000326496	0.00771201
Igfbp3	71.8064	-0.718268	0.000327794	0.00772233
Tmeff1	670.313	0.450295	0.000327782	0.00772233
Myadm	625.785	-0.379458	0.000333488	0.00784615
Camkv	5318.94	-0.332804	0.000334875	0.00786847
Abcg1	1305.17	0.33412	0.000338121	0.00793433
Kcns2	295.019	0.657376	0.000340049	0.00796915
Ephb1	632.058	0.484078	0.000342672	0.00802013
LOC100361083	450.499	0.451862	0.000344618	0.00805517
Ctbp2	368.585	-0.474314	0.000354675	0.00827944
Eepd1	231.345	0.494888	0.000365693	0.00852443
Ptma	1816.18	0.445177	0.000366121	0.00852443
Mbd6	258.767	0.528604	0.000367422	0.00854363
Sema3b	177.997	0.672082	0.000372231	0.00864424
Grb14	354.258	0.487046	0.000377918	0.00876497
Plxnc1	784.431	-0.484463	0.000382257	0.00885198
Sgpp2	628.907	0.36208	0.000382657	0.00885198
Fam81a	1605.23	-0.355673	0.000383608	0.00886089
Ifrd1	356.692	0.44042	0.000384031	0.00886089
Daam2	1380.39	0.435457	0.000385294	0.00887861
Man2a2	2481.08	0.332874	0.00038639	0.00889243
Ak4	981.43	-0.416681	0.000391485	0.00899485
Pgm2l1	5271.96	-0.304206	0.000391844	0.00899485
Selenov	15.609	-0.852037	0.000393293	0.00901658
Calhm2	99.5468	0.599291	0.000397689	0.00908251
LOC103693531	72.7919	-0.734339	0.000397495	0.00908251
RGD1561327	552.489	-0.493662	0.000396683	0.00908251
Fam196a	146.939	-0.607392	0.000399718	0.00911723
Syngr1	1473.45	-0.338026	0.000410715	0.00935616
Kcnip4	616.399	0.410963	0.000414916	0.00942791
LOC103692936	14.4098	-0.844015	0.000414657	0.00942791
Clspn	56.6873	-0.786932	0.000423624	0.00961358
Top1mt	236.244	-0.542766	0.000424772	0.00962745
Ensa	2450.69	-0.29575	0.000426166	0.00964686
Sptb	5660.44	0.334436	0.000429407	0.00970795
Adam11	3014.01	-0.336238	0.000430424	0.00971059
Pkp4	5832.74	0.362716	0.000431148	0.00971059
Slc9a5	170.162	-0.535869	0.000431059	0.00971059
Bcl2l2	1874.35	-0.332484	0.000437646	0.00984456
Fstl4	183.66	0.589134	0.00044243	0.00993971
Bves	37.3854	-0.777887	0.000443998	0.00996246
Gse1	1554.93	0.305224	0.000446573	0.0100077
Fbxo32	144.409	0.614967	0.000447191	0.010009
Plpp4	133.118	-0.717274	0.00044907	0.0100386
Sertad2	437.747	0.462843	0.000451662	0.0100839
Limch1	2796.16	0.288441	0.000465286	0.010372
Tnfaip3	135.771	-0.546564	0.000465723	0.010372
LOC102554796	146.827	-0.552806	0.00046823	0.0104116
Shb	103.678	0.736501	0.000468662	0.0104116
Osbp2	1264.37	0.3401	0.000471384	0.0104591
RGD1561445	35.4615	0.788188	0.00047537	0.0105345
Nat8l	2869.7	0.34758	0.000480319	0.0106311
Unc5c	968.093	-0.352748	0.000482443	0.0106649
Jun	1608.98	-0.356789	0.000484997	0.0107082
RGD1305464	220.501	-0.491718	0.000486468	0.0107274
Pou3f4	67.3529	0.728568	0.000488029	0.0107486
Syt14	571.186	0.4414	0.000489653	0.0107712
Sparcl1	28876.9	-0.389173	0.000490939	0.0107862
Zmym3	1431.76	-0.308133	0.000494997	0.0108621
Arhgef6	162.755	-0.541678	0.000499193	0.0109407
Nr4a1	489.998	0.564968	0.000504115	0.0110351
Klhl29	841.44	0.307551	0.00050713	0.0110741
Vsnl1	3443.24	0.262112	0.000507009	0.0110741
Ahr	134.489	-0.562648	0.000513052	0.0111762
Gnas	16109.7	-0.272334	0.000512973	0.0111762
Gpr68	169.124	0.605868	0.000520733	0.0112838
Gprasp2	1935.04	-0.404056	0.00052114	0.0112838
Lum	49.6534	-0.834642	0.000520851	0.0112838
Nr3c2	2894.24	0.325702	0.000520008	0.0112838
Popdc3	15.701	-0.834813	0.000519772	0.0112838
Zfp423	944.764	-0.496092	0.000528835	0.0114366
Peak1	1783.49	-0.327845	0.000534872	0.0115532
Spata18	45.4187	0.803269	0.000540908	0.0116696
Nrxn1	5264.09	-0.240195	0.000545858	0.0117556
Tmcc3	1043.7	0.503001	0.000546206	0.0117556
Pappa2	38.9844	-0.808854	0.0005514	0.0118531
Htr3a	50.9327	-0.799484	0.00055269	0.0118666
Uvrag	556.728	0.392289	0.000554856	0.0118989
Odf3l1	15.6946	-0.825971	0.000558915	0.0119716
Foxo3	696.616	0.370822	0.000570729	0.0122101
Mfsd4a	314.779	0.509301	0.000579909	0.0123917
Grik1	209.221	-0.469853	0.000582813	0.0124389
Megf11	1764.17	-0.343936	0.000592587	0.0126175
Tenm3	2991.16	-0.341212	0.000592169	0.0126175
Prkcq	175.449	0.656923	0.00059581	0.012671
Magi3	633.509	-0.384089	0.000597546	0.0126929
Loxl4	33.6989	0.807523	0.00060858	0.012912
Dusp6	569.789	0.491493	0.000613853	0.0130085
LOC100302465	66.2378	0.749047	0.000617423	0.0130687
Dleu7	39.1726	-0.734266	0.0006209	0.0131268
Cmtm4	416.95	-0.443872	0.000622481	0.0131447
Fgfr1	3173.58	0.301362	0.000628948	0.01325
Herc1	5794.54	-0.279659	0.000628496	0.01325
Tank	132.934	0.555335	0.000630563	0.0132685
Chst15	743.851	0.467424	0.000640883	0.0134698
Egln3	165.326	0.556627	0.000643519	0.0135094
Folr1	40.1398	0.80906	0.000645636	0.013538
Csmd2	1382.25	-0.351686	0.000654445	0.0137066
Klk6	200.221	0.720459	0.000658224	0.0137697
Lamc3	102.65	-0.740259	0.000660203	0.013795
Dlk1	33.9988	-0.809235	0.000679455	0.0141808
Cbs	1022.44	-0.388907	0.000684342	0.0142661
Lpl	572.067	-0.4647	0.000700215	0.0145801
LOC108350046	33.7474	0.766833	0.000702335	0.0146073
Gpr63	268.168	0.555529	0.000704397	0.0146332
Tspan15	196.052	0.5523	0.00070864	0.0147043
LOC680875	53.3619	0.728717	0.000721246	0.0149486
Dpp10	623.93	-0.40301	0.00072792	0.0150567
Flnc	580.033	0.507991	0.000728144	0.0150567
Bahcc1	584.945	-0.380934	0.000741229	0.0153096
Tacr1	87.2976	-0.680081	0.000748343	0.0154388
Ntng2	909.971	-0.374516	0.0007522	0.0155005
Sparc	4236.65	-0.517336	0.000756714	0.0155756
F12	52.9902	0.724876	0.000759595	0.015617
Dclk2	1151.22	0.394682	0.000761197	0.015632
Rasgef1c	39.2487	0.753555	0.000766312	0.015719
Runx1t1	503.815	-0.36805	0.000771493	0.0158072
Zbtb20	2791.03	0.262203	0.000777829	0.0159189
Aldh3b2	100.09	0.572684	0.000783439	0.0160154
Cebpb	188.7	0.571312	0.000787298	0.0160577
Ptger2	39.3436	-0.765867	0.000787287	0.0160577
Fam83h	85.4452	-0.605311	0.000791435	0.0161054
LOC102555866	218.16	-0.522219	0.000790677	0.0161054
Fhdc1	242.62	0.584593	0.000798589	0.0162325
Camk1d	2155.5	0.325362	0.000801289	0.016269
Smad1	338.802	0.465038	0.000807005	0.0163665
Sema4d	924.914	0.512746	0.000820618	0.0166238
Gng8	43.6107	0.716141	0.000823036	0.0166539
LOC103692848	65.3021	-0.681671	0.000825856	0.0166922
Cdk14	2589.96	-0.384009	0.000830065	0.0167583
Spock2	8103.68	-0.29677	0.000831854	0.0167756
Rybp	773.47	0.311939	0.000835269	0.0168255
Pqlc1	323.548	0.418838	0.000841209	0.0169262
Slc41a2	307.395	-0.379516	0.000852089	0.0171258
Hgf	51.0595	-0.75614	0.000860958	0.0172847
Dusp7	1234.16	0.409176	0.000867133	0.0173892
Calb1	564.666	-0.57933	0.000870211	0.0174314
Phactr2	241.739	-0.676004	0.000871989	0.0174476
Mtcl1	730.623	0.515708	0.000876178	0.0175118
Ccdc110	10.5082	0.784667	0.000877807	0.0175249
Nr3c1	1507.64	0.301404	0.000879577	0.0175407
Fam19a2	688.084	0.40984	0.000887605	0.0176811
Dyrk2	1135.01	-0.309753	0.000893469	0.0177781
LOC102555659	275.063	-0.41077	0.000894731	0.0177835
Il17d	82.6353	0.667307	0.000897128	0.0178114
LOC108350027	25.907	-0.797068	0.000921484	0.0182747
Tsnax	1463.05	0.312284	0.000924786	0.01832
Shisa6	2680.08	0.307799	0.000931692	0.0184364
Ankmy1	228.747	0.498101	0.000939184	0.018556
Ankrd28	1122.05	0.290376	0.000939806	0.018556
Ccdc94	240.542	0.411728	0.000942797	0.0185946
Rragd	453.984	0.392403	0.00094832	0.018683
Col5a1	135.604	-0.760591	0.000950252	0.0187005
Cpne4	2803.29	0.412865	0.000952979	0.0187336
Atad2	93.648	0.57697	0.000957935	0.0187999
Grm1	984.123	0.378392	0.000958452	0.0187999
Kcnd1	131.344	-0.514263	0.000963937	0.0188868
Ap2b1	5596.02	-0.223566	0.000971041	0.0190053
Grina	5481.9	0.299034	0.000991451	0.0193836
LOC103690149	656.343	-0.363951	0.000994348	0.019419
Cxxc4	410.79	-0.471087	0.000997474	0.0194589
Clca1	22.394	0.760912	0.00100036	0.0194727
Jag2	414.745	-0.432085	0.00100005	0.0194727
Adamts12	52.6317	-0.757682	0.00100893	0.0196183
Gdpd2	50.0598	-0.714275	0.00101187	0.0196541
Coro2a	288.208	-0.485297	0.00102357	0.0198548
Gde1	1760.5	0.36485	0.00102441	0.0198548
Plpp3	4107.31	-0.290056	0.00102975	0.0199366
Arhgap20	1802.67	0.316262	0.00103475	0.0200118
Ahi1	1354.46	-0.33931	0.00105046	0.0202719
LOC108348514	23.6958	-0.787303	0.00104978	0.0202719
Brpf1	569.583	0.406406	0.00105181	0.0202761
Sema4f	581.835	-0.404425	0.00105463	0.0203087
Ano1	47.5171	0.734156	0.00105936	0.020378
Crispld1	81.1366	0.600925	0.00106102	0.020388
Dennd5a	6736.61	0.344494	0.00106422	0.0204276
Sipa1l2	1255.13	0.363885	0.00106966	0.02051
Fibcd1	2217.65	-0.501561	0.00107395	0.0205702
Tsc2	1944.1	-0.321307	0.00107814	0.0206285
Flt3lg	27.3471	0.759368	0.00107952	0.0206329
Fndc5	1223.67	0.407839	0.00108849	0.0207822
Farp1	1311.52	-0.320487	0.00109154	0.0208182
LOC102547484	37.1198	-0.726226	0.00109293	0.0208226
LOC108350764	7.59917	0.742214	0.00110154	0.0209643
Scn5a	23.6046	-0.764321	0.00111006	0.021104
Egfl6	57.6853	-0.694204	0.00111504	0.0211763
Spry2	742.366	0.39668	0.00111698	0.0211907
RGD1566401	2179.55	-0.547689	0.00111821	0.0211916
Tbcel	593.303	0.343404	0.00112026	0.021208
Ptprn2	3826.18	-0.26867	0.00112545	0.0212839
Amz1	263.109	-0.458779	0.00114057	0.0215471
Qdpr	1390.83	0.58077	0.00114598	0.0216265
Entpd3	95.3563	0.569437	0.00115547	0.0216505
Fmo1	68.3776	-0.758516	0.00115146	0.0216505
Fryl	1919.08	0.285986	0.00114921	0.0216505
LOC102547060	114.131	-0.665505	0.00115553	0.0216505
Lrrn1	1353.15	0.371271	0.00115571	0.0216505
Tjp1	2757.3	0.276114	0.0011557	0.0216505
Tmem59l	2486.54	0.276917	0.00114993	0.0216505
Kcnq3	2624.89	0.406311	0.00116444	0.0217685
Phka2	217.915	-0.465975	0.00116361	0.0217685
Atp10b	39.3968	0.752953	0.00117385	0.0218988
Prkag2	1222.38	-0.282133	0.00117268	0.0218988
Sall2	768.331	0.384825	0.0011905	0.0221864
Fam160a1	44.3098	0.759832	0.00119337	0.0221937
Pfkl	2307.03	-0.35792	0.00119461	0.0221937
Tbx1	11.2259	0.760773	0.00119223	0.0221937
Irf2bp2	926.137	0.335516	0.00120034	0.0222771
Ids	4345.11	-0.308733	0.00121507	0.0224967
Slit3	2131.37	-0.322877	0.00121594	0.0224967
Slitrk2	792.874	-0.400574	0.00121439	0.0224967
Ninj2	81.5446	0.724575	0.0012203	0.0225541
Kremen1	84.0117	-0.558629	0.00122322	0.0225848
LOC100909595	859.414	-0.387722	0.00122477	0.0225901
Parva	302.102	-0.427459	0.00125789	0.0231772
LOC102556092	533.4	0.415965	0.00126141	0.0232182
Dgat2	755.635	0.367508	0.0012665	0.0232881
Nkx3-1	15.973	-0.774739	0.00127893	0.0234926
LOC689479	224.367	-0.515099	0.00129622	0.0237857
Galnt16	2869.61	-0.363152	0.00131438	0.0240735
Hn1l	124.047	0.601984	0.00131459	0.0240735
Rgs9	74.3334	-0.623523	0.00132622	0.0242618
Cchcr1	123.512	-0.564753	0.00133322	0.0243648
Sec14l2	865.74	-0.307127	0.00133544	0.0243805
Lrrc1	90.0665	0.558983	0.00133783	0.0243994
Galnt3	65.6426	-0.628375	0.00134442	0.0244946
C1ql2	543.586	0.45023	0.00134632	0.0245044
Tnfaip6	16.1102	0.768475	0.00135302	0.0246013
Idua	274.813	-0.402574	0.00135578	0.0246265
Tmtc1	916.261	0.332881	0.00136275	0.0247282
Ninj1	190.398	-0.490627	0.00136469	0.0247383
Ptpdc1	471.559	0.377963	0.00136682	0.0247519
LOC103690473	9.0627	-0.75072	0.00137304	0.0248395
Tmem255a	497.213	-0.438857	0.00140064	0.0253132
Ano4	505.788	0.394421	0.0014026	0.025323
Pc	1532.49	0.282943	0.0014151	0.025523
Ppara	289.238	-0.436943	0.00141859	0.0255603
Nmt1	2032.96	0.272424	0.00143115	0.0257606
Spint2	271.381	-0.513312	0.00143982	0.0258908
Dio3	15.2239	-0.687159	0.00144766	0.0259799
Oprd1	51.239	-0.688847	0.00144767	0.0259799
Gltp	387.074	0.557187	0.00144956	0.0259878
LOC102548022	81.3129	-0.644904	0.00146712	0.0262695
Tiam1	3338.96	0.286028	0.00146821	0.0262695
Map2k7	403.322	0.429793	0.00147129	0.0262984
Rasal1	1208.34	-0.38937	0.00147287	0.0263005
Garnl3	414.286	-0.365918	0.00148005	0.0263761
Slc25a25	609.607	0.334766	0.00147982	0.0263761
Igsf11	834.627	0.307739	0.00148782	0.0264881
Cpe	18836.2	-0.292093	0.00149096	0.0265178
Cdh8	944.833	0.381958	0.00151051	0.0268389
Limd2	522.155	0.457285	0.00151445	0.0268823
Homer3	682.759	0.402611	0.00151648	0.0268916
Nrip1	1082.6	0.285837	0.00152003	0.0269279
Rhpn1	298.109	-0.609945	0.00153766	0.0272135
Arsi	12.6092	0.739334	0.00154475	0.0273119
Myo5c	25.9304	0.732474	0.00156439	0.027632
Ip6k2	912.495	0.303816	0.00156971	0.0276986
Ankrd34c	127.301	0.572131	0.00157904	0.0278358
Twf2	317.865	0.390472	0.00158439	0.0279028
Cdip1	2197.79	0.23053	0.00158669	0.0279158
Rhov	87.4154	-0.638926	0.00161224	0.0283375
Ppp4r4	339.145	-0.429263	0.00162088	0.0284614
Arhgef4	3280.37	-0.266351	0.00163978	0.0287371
Snx15	187.574	0.500048	0.00163906	0.0287371
Kcnt1	350.322	-0.440132	0.0016467	0.02883
Stat6	190.429	0.608733	0.0016487	0.028837
Cpxm2	54.9823	-0.752575	0.0016624	0.0290483
LOC103693859	48.609	-0.640184	0.0016699	0.0291509
Wasl	1547.63	0.35151	0.00167264	0.0291703
Cnih3	73.8999	-0.601989	0.00169459	0.0295244
Aplp1	15793.4	0.378919	0.00170545	0.02957
Ccnd2	832.582	-0.495985	0.00170341	0.02957
Dbndd2	793.466	0.472932	0.00170128	0.02957
Grp	65.8036	-0.694078	0.00170481	0.02957
Hcn1	1044.23	-0.331607	0.00170284	0.02957
Gprasp1	4319.16	-0.347359	0.00172337	0.0298518
Tuba4a	4175.41	0.297139	0.00172839	0.0299097
Tmem98	109.209	0.650303	0.00173796	0.0300262
Zap70	47.7396	-0.667621	0.00173846	0.0300262
Napepld	339.92	0.474236	0.00179792	0.0310233
Ahnak2	230.74	-0.487845	0.00180689	0.031148
Lmcd1	95.9145	-0.550072	0.00181661	0.0312856
Grm3	3894.86	0.333335	0.00182865	0.0314325
Mdh1	6217.44	-0.23444	0.00182761	0.0314325
Chd5	5982.4	-0.329503	0.0018356	0.0315024
Cldn12	383.981	0.390082	0.00183631	0.0315024
Zc3hav1	203.191	0.605809	0.00183799	0.0315024
Chst3	112.141	0.624126	0.00186474	0.0318999
LOC100912577	454.733	0.494221	0.00186447	0.0318999
Cox17	165.671	0.454341	0.00187247	0.0320015
Clstn2	8135.4	0.390559	0.00187655	0.0320103
Kcng2	645.235	-0.299757	0.00187541	0.0320103
Tbc1d14	1576.12	0.300343	0.0018837	0.0321017
Mum1l1	43.0548	-0.71834	0.00189081	0.0321922
Fgf12	1113.22	-0.416554	0.00191191	0.0325206
Rcan1	543.107	0.334333	0.0019162	0.0325628
Nfam1	255.531	-0.473602	0.00192136	0.0326195
Gk5	48.2647	0.652934	0.00192732	0.0326587
LOC501396	158.529	-0.495416	0.00192702	0.0326587
Serinc3	2421	0.32859	0.00193925	0.0328299
LOC102553088	335.636	-0.337599	0.00194139	0.0328352
Arrdc3	420.674	0.463752	0.00194704	0.0328726
Spon1	2142.96	-0.288159	0.00194727	0.0328726
Syt2	214.502	0.531978	0.00195758	0.0330154
Nhlh1	104.435	0.664199	0.00197216	0.0332302
Anxa7	715.923	-0.285351	0.00198158	0.0333575
LOC102554065	35.958	-0.709666	0.00198739	0.0334239
Mest	298	-0.416905	0.00202403	0.0340083
Eps8	688.547	-0.407766	0.00202671	0.0340114
LOC102554150	42.3716	-0.698052	0.00202801	0.0340114
Acbd4	656.759	0.397996	0.00205005	0.0342848
Dpysl5	619.813	-0.349729	0.00204872	0.0342848
LOC103691410	522.133	-0.452753	0.00204737	0.0342848
Itpk1	901.23	0.396474	0.0020832	0.0348068
Car10	255.66	-0.543315	0.002102	0.0350881
LOC108348757	148.957	-0.606564	0.00210976	0.0351849
Kcnq4	54.0947	0.700573	0.00211468	0.0352342
Csmd1	2225.09	-0.284151	0.00211688	0.035238
Tecr	4687.52	0.258695	0.00212051	0.0352658
LOC102554622	452.267	0.425385	0.00213997	0.0355565
Kcns3	176.792	-0.433643	0.00219377	0.0364165
Hmcn1	100.036	-0.705115	0.00220187	0.0365173
Psd3	9212.68	-0.298763	0.00220955	0.0366107
Igsf1	671.935	-0.464388	0.00221379	0.036647
LOC102552958	10.5743	-0.729637	0.0022186	0.0366929
Gabra4	1123.88	0.455283	0.00223187	0.0368784
Pfkp	3055.04	-0.252391	0.00223611	0.0369144
Krt71	10.7426	-0.68187	0.00223893	0.0369269
Htr5b	159.03	0.546502	0.00224816	0.0370451
LOC108348065	992.487	-0.304486	0.00226599	0.0373045
Gfap	11738.9	0.502188	0.00228908	0.0376501
Adamts20	188.788	0.472402	0.0022942	0.0376997
Fen1	142.547	0.517157	0.00230083	0.0377049
Rbfox3	1373.54	0.357395	0.0022988	0.0377049
Spock3	863.862	0.420372	0.00229683	0.0377049
RGD1560248	1037.82	0.304367	0.00230531	0.0377095
Rnpepl1	363.544	0.432433	0.00230348	0.0377095
Fbxo31	887.808	0.287943	0.00230942	0.0377422
Slc1a6	30.4201	-0.705582	0.00231955	0.0378734
Ago1	1946.82	0.28976	0.0023376	0.0381334
Fgf13	2170.94	-0.273524	0.00237576	0.0386153
Meis2	330.878	-0.428029	0.00237374	0.0386153
Tmem178b	2528.86	-0.253282	0.00237273	0.0386153
Zfp185	13.2532	-0.729634	0.00237517	0.0386153
Gsto1	511.864	0.375189	0.00239564	0.0389031
Bag5	588.133	0.357482	0.00240734	0.0390578
RGD1311084	67.5139	0.593682	0.00242662	0.039335
Lrtm1	22.741	-0.717221	0.00243397	0.0394184
Kif5b	3260.32	0.273874	0.00243954	0.0394374
Plxna3	644.912	-0.31723	0.00243853	0.0394374
Lrrc32	57.5392	-0.723538	0.00244519	0.0394932
Cdk6	83.6301	-0.5612	0.00245072	0.0395469
Fyco1	463.836	0.307165	0.00246031	0.0396659
Psat1	1777.56	0.317439	0.00248081	0.0399605
Arg1	82.0074	0.54382	0.00248416	0.0399784
Clec14a	42.9705	-0.720263	0.00249105	0.0400533
Rtkn	835.606	0.416165	0.00250169	0.0401885
Rprml	435.531	0.366516	0.00250461	0.0401993
Pak3	2480.5	-0.359923	0.00253689	0.040681
Ppm1b	1222.14	0.271698	0.00254607	0.0407552
Reln	2310.02	-0.342867	0.00254489	0.0407552
Stxbp5	2273.83	0.246289	0.00255934	0.0409312
Klf3	612.116	0.317125	0.00256842	0.0410398
RGD1305733	1904.22	-0.259175	0.00257761	0.04115
Hes1	94.5802	-0.653986	0.00260203	0.0415028
Ctdnep1	861.836	0.331663	0.00260554	0.0415218
Mef2d	2806.93	0.229475	0.00260905	0.0415409
LOC102556178	366.878	0.470944	0.00261679	0.0416271
LOC102550556	110.134	-0.585445	0.00263354	0.0418565
Nsmce4a	106.022	0.51	0.0026397	0.0419172
Olig2	399.323	0.45908	0.0026495	0.0420356
LOC108349486	10.3877	-0.693777	0.00266248	0.0421829
Pfn1	982.358	0.311057	0.00266349	0.0421829
Nisch	10308	-0.235639	0.00266661	0.042195
Hsd17b11	379.871	0.447966	0.00270165	0.0426984
Timp4	142.466	-0.525367	0.00270319	0.0426984
Dap	107.496	-0.658428	0.00270775	0.0427329
Marf1	3292.65	-0.216583	0.00272934	0.0430358
Sntg1	228.882	-0.452016	0.00273302	0.0430559
LOC102553001	46.592	-0.662146	0.00274087	0.0431417
Onecut2	109.121	0.533752	0.00274489	0.043167
Pip5k1b	452.007	0.352594	0.00275326	0.0432606
Fam134c	707.912	0.341652	0.00275866	0.0433075
Catsperg	38.0024	-0.654851	0.00277104	0.0434638
Ildr2	1266.7	-0.342273	0.00281054	0.0440449
Plekhg6	17.5767	-0.715318	0.00282151	0.0441783
LOC108348192	53.8795	-0.679754	0.00282868	0.0442172
Mxi1	972.293	0.312549	0.00282893	0.0442172
Vwa5b1	75.8062	0.598441	0.00284062	0.0443612
Camta1	2982.77	0.239325	0.00285544	0.0445502
LOC102551473	43.1643	0.64132	0.00285769	0.0445502
Adgrg1	2707.33	-0.290821	0.00289344	0.0449123
C2cd4c	181.267	-0.440867	0.00289033	0.0449123
Col2a1	8.546	0.672	0.00289253	0.0449123
Igsf3	410.434	-0.439158	0.00288735	0.0449123
Wsb1	367.764	-0.395434	0.00288513	0.0449123
Noct	333.62	-0.324089	0.00291887	0.0452678
Ppp2r2b	1066.21	-0.30359	0.00294886	0.0456933
Bsn	20135.4	-0.23808	0.00296789	0.0458692
Ntn3	131.592	-0.557844	0.00296392	0.0458692
Pnpla2	319.22	0.436426	0.00296736	0.0458692
Scg2	2792.84	-0.301908	0.00299445	0.0462399
Txnip	772.989	0.466687	0.00300458	0.0463563
Disp2	7919.46	-0.250873	0.00301305	0.046447
Piga	97.5393	0.579018	0.00303025	0.046672
Rab3c	586.603	-0.437747	0.0030432	0.0468313
Gucy1b3	964.855	0.36349	0.00306464	0.0471208
LOC100911522	27.2394	0.711904	0.00307973	0.0473123
Kcnc3	2680.08	0.303485	0.00311146	0.0477179
Pih1d2	384.556	-0.414547	0.00311047	0.0477179
Gcnt1	69.856	-0.654674	0.00313354	0.0480155
LOC108351599	90.0206	-0.524874	0.00313913	0.0480601
Cenpb	1468.35	0.368996	0.00315043	0.0481509
LOC108350947	472.854	0.371502	0.00314792	0.0481509
Ap5b1	285.506	-0.406444	0.00318188	0.04859
Sptbn5	25.7142	-0.696047	0.00319201	0.0487032
Tmc7	191.292	0.442734	0.00325134	0.0495664
Slc4a10	3409.85	-0.286623	0.00325481	0.0495771
Rac3	214.009	-0.465631	0.00326039	0.0496199
Ap1s2	146.738	-0.502329	0.00328858	0.0500066
LOC102546625	11.484	-0.688835	0.00330281	0.0501802
Drc3	170.606	-0.465489	0.00331638	0.0503439
B3galt5	430.573	0.379062	0.00333184	0.0504939
Znrf1	532.33	0.316392	0.0033319	0.0504939
Egln1	905.325	0.314121	0.00335064	0.0507351
Igsf8	1786.43	0.303855	0.00335598	0.0507602
LOC103691580	22.5631	-0.703723	0.00335965	0.0507602
Tgfb2	422.453	-0.355246	0.0033608	0.0507602
Nfatc2ip	54.7175	0.586026	0.00340024	0.0513126
Slc35f1	759.22	-0.370847	0.00341917	0.0515549
Ctgf	207.446	-0.615895	0.00343395	0.0515871
Htra3	124.381	-0.561427	0.00343055	0.0515871
Myo5a	5495.84	-0.225917	0.00343569	0.0515871
Usp31	1667.26	0.258279	0.00343529	0.0515871
Usp46	1411.52	-0.32159	0.00343035	0.0515871
Chrm4	330.793	-0.396164	0.00350777	0.0525814
Prrt3	843.816	-0.344485	0.00350568	0.0525814
Grhl1	147.725	-0.488887	0.00353863	0.0529996
Crim1	1343.5	0.35905	0.00354186	0.0530037
Bin1	2980.64	0.330156	0.00356523	0.0533089
LOC100294508	1339.25	0.251003	0.0036242	0.0541005
Slc5a11	58.1126	0.633363	0.00362384	0.0541005
Pgbd5	2190.58	0.287491	0.00362973	0.054138
Hyou1	1970.77	-0.214648	0.00365217	0.0544273
Myom2	74.5983	-0.535184	0.00366361	0.0545525
Exph5	180.538	-0.48894	0.00367084	0.0546148
Clmp	573.582	0.305731	0.00367463	0.0546251
Slc9a4	731.177	-0.399374	0.00367763	0.0546251
Pdk1	741.68	-0.318853	0.00370927	0.0550494
LOC100909824	126.712	-0.49128	0.00372717	0.0552694
Rnasel	225.303	-0.458059	0.00373883	0.0553965
Snx33	338.094	0.469331	0.00374548	0.0554492
Sgk1	1436.79	0.412829	0.0037703	0.0557706
Dnajc27	2131.86	-0.241816	0.00377646	0.0558156
Hrk	582.764	-0.417767	0.00381956	0.0564062
Rasgrf2	1735.61	0.332529	0.00383015	0.0564694
Xkr4	829.466	-0.2459	0.00382912	0.0564694
Notch3	424.58	-0.536612	0.00384331	0.0566169
LOC102551815	41.2696	-0.643943	0.00385097	0.0566832
Prkce	5618.21	0.203832	0.00387353	0.0569685
Prr32	10.5003	0.567153	0.00388197	0.0570459
Zfp462	1176.92	-0.284294	0.00391263	0.0574493
Chst12	242.009	0.429731	0.0039461	0.0578933
Pla2g2d	10.5086	-0.68194	0.00396942	0.0581879
Cacng5	173.29	0.551873	0.00397791	0.0582209
Fam84a	1080.14	0.31904	0.00398142	0.0582209
RGD1562465	24.7203	-0.692297	0.00397861	0.0582209
Steap2	105.133	0.593405	0.00398522	0.0582291
Abl1	953.894	0.331972	0.00400558	0.0584313
Dcp2	239.813	-0.373292	0.00400397	0.0584313
Grip1	567.691	-0.345226	0.0040173	0.0585546
Creg2	138.861	-0.472911	0.00402305	0.0585907
Asxl3	231.012	0.366148	0.00402717	0.0586031
LOC103693578	100.751	-0.537159	0.00404481	0.0588121
Smpd2	269.287	0.409097	0.00406576	0.0590688
Apeh	346.931	0.385824	0.00411153	0.0596826
Fbxo34	765.524	0.283408	0.00411466	0.0596826
Adamts18	19.3428	-0.68843	0.00413974	0.0599977
Samd12	150.927	0.432445	0.00415225	0.0601304
LOC102552810	15.5302	-0.688934	0.00417799	0.0604544
Nrap	11.4021	0.665449	0.00418157	0.0604575
Lyst	2869.6	0.406067	0.00418507	0.0604592
LOC100911408	121.69	-0.51458	0.00419661	0.0605771
LOC100909777	130.096	-0.547455	0.00423127	0.0610283
Aatk	3785.3	0.348577	0.00423856	0.0610353
Arhgap8	14.8152	-0.655798	0.00423836	0.0610353
Ston2	1460.4	-0.28781	0.00424346	0.0610568
Sult5a1	57.7717	0.659692	0.0042552	0.0611766
Unc13a	4230.63	0.294206	0.00425976	0.061193
Stmn4	1639.88	0.386382	0.00430039	0.0617273
Cdyl	413.637	0.423191	0.0043144	0.0618789
LOC685152	1142.84	-0.27216	0.0043242	0.0619699
Scube2	144.227	0.587686	0.00433994	0.0621457
Myo9b	1058.51	0.430955	0.00437709	0.0626277
Sorcs2	1074.18	-0.363859	0.00438975	0.0627087
Tmem41b	418.613	0.341994	0.00438716	0.0627087
Rtl1	181.167	-0.514988	0.00439615	0.0627502
Camk1	477.526	-0.367657	0.0044086	0.0628536
Coro6	83.7086	0.54272	0.00441392	0.0628536
LOC100911699	595.389	0.287702	0.00441174	0.0628536
Grb10	538.008	-0.47568	0.00446636	0.0635123
Prdm11	570.001	-0.310697	0.00446726	0.0635123
Ndfip2	891.446	0.273157	0.00447577	0.0635486
Zfp488	94.0021	0.551655	0.0044769	0.0635486
Ttll7	4983.47	0.281024	0.00448591	0.0636261
Tp53inp2	1518.18	0.335897	0.00449549	0.0637116
Akain1	37.4092	-0.677529	0.00452826	0.0641253
Ssbp3	1014.24	-0.281677	0.00454536	0.0643167
Col12a1	236.086	-0.59771	0.0045528	0.0643712
Fam129c	55.9642	-0.613397	0.00455738	0.0643851
Rtn4r	617.596	0.324738	0.00456506	0.0644428
C2cd4a	45.3271	0.636585	0.00457176	0.0644867
Hpse	41.285	-0.663553	0.0045811	0.0645546
Plin4	138.527	0.574705	0.00458378	0.0645546
Kcnk1	453.149	0.381163	0.00462889	0.0651387
Nek7	1202.91	0.358917	0.00463888	0.0652282
Tigar	413.54	0.389612	0.00464391	0.0652477
Arpp21	2017.19	-0.295545	0.00465166	0.0652543
Pcyt2	441.192	0.356172	0.00464897	0.0652543
Fgfr3	1208.94	-0.326162	0.00466635	0.0654092
Slc4a11	64.0711	0.628219	0.00468269	0.0655869
LOC102552536	226.246	-0.458058	0.00469997	0.0657775
Magee1	1588.75	-0.246964	0.00470484	0.0657944
Sema4a	383.279	-0.391669	0.00470898	0.0658009
Ier5	370.276	0.424574	0.00471772	0.0658717
Dapk1	1687.7	0.293277	0.00474537	0.0662063
Epb41l4b	659.684	-0.303829	0.00477571	0.0665778
Scn2a	6423.19	-0.204101	0.00478564	0.0666643
Chl1	2657.41	-0.28292	0.00479404	0.0666777
Pcdh17	2051.31	-0.306512	0.00479184	0.0666777
Rhot2	485.054	-0.316979	0.00482814	0.0670999
Itgav	1251.33	0.261415	0.00483615	0.0671592
C1qtnf7	7.7687	-0.627474	0.00484795	0.0672709
B3gat2	291.256	0.428438	0.00485709	0.0673457
Cdh19	108.689	0.491151	0.00486963	0.067447
Sema4c	268.787	0.465961	0.00487519	0.067447
Slc16a1	605.97	0.316698	0.00487569	0.067447
LOC102549789	460.872	-0.379419	0.00491457	0.0679325
Lck	19.6101	-0.675201	0.00491901	0.0679414
Tmem130	6003.24	-0.246764	0.00493132	0.068059
Ankrd45	658.54	0.329129	0.0049544	0.0682746
Sh3d19	276.654	0.408278	0.00495455	0.0682746
Ptk2b	9950.67	0.259555	0.00495887	0.0682816
Grk5	431.918	0.328197	0.00496981	0.0683797
Mta2	548.76	0.293358	0.00499839	0.0687202
Pde7b	484.492	0.449949	0.00501397	0.0688816
Sec14l1	2543.21	0.236122	0.00505472	0.0693882
RGD1565071	20.9061	-0.671678	0.00506174	0.0694314
Amot	1023.57	-0.31412	0.00508066	0.0696376
Sptan1	27316	-0.179788	0.00512979	0.0702574
Gpr83	304.585	-0.39651	0.00514849	0.0704597
Cyth1	764.231	0.34794	0.00517827	0.0707592
LOC103694111	79.4785	0.55361	0.00517505	0.0707592
Skil	1845.08	0.274851	0.00520686	0.0710956
Cd200	919.72	-0.280588	0.00522072	0.0711224
Git1	6188.94	0.330163	0.00521321	0.0711224
Ptn	1356.52	0.346505	0.00521969	0.0711224
Tead1	584.434	-0.355292	0.00523368	0.0712448
Cck	942.751	-0.368284	0.00525168	0.0713815
Nptxr	15042.7	-0.361584	0.00524835	0.0713815
Svil	299.935	-0.484705	0.00536223	0.0728288
Gpr162	1490.59	-0.268379	0.005367	0.0728384
Arhgap39	1630.84	0.283157	0.00541562	0.0733524
Dbnl	975.745	-0.26215	0.00542012	0.0733524
P2rx7	220.184	0.430687	0.00541636	0.0733524
Ptprs	11461.7	-0.244127	0.00542299	0.0733524
Rsph10b	127.205	0.493467	0.00542533	0.0733524
LOC308990	16.8585	-0.668733	0.0054362	0.0733888
Mtmr12	908.209	0.328536	0.00543474	0.0733888
Muc6	107.504	-0.500461	0.00547425	0.0738468
Slc48a1	1145.67	0.409599	0.00549622	0.0740874
Col25a1	655.273	-0.418518	0.00554345	0.0743884
Col6a2	137.811	-0.663818	0.005531	0.0743884
LOC102552590	22.2458	-0.653395	0.00554054	0.0743884
LOC680933	146.355	-0.509019	0.00554335	0.0743884
Sstr3	390.069	-0.383717	0.00553022	0.0743884
Tonsl	53.4101	-0.582143	0.00554344	0.0743884
Emc4	485.312	0.322513	0.00556294	0.0745384
Pafah1b3	78.619	-0.577772	0.00556177	0.0745384
Adap1	1559.58	0.311885	0.00557161	0.0745988
Cntnap3b	148.398	-0.616499	0.00558991	0.0747385
Nsdhl	348.426	-0.340322	0.00559038	0.0747385
Cdk19	1054.64	0.275431	0.00560621	0.0748943
LOC108353313	25.6745	-0.642688	0.00563636	0.0752409
Gpn3	192.783	0.411588	0.00564987	0.0753652
Maged2	566.909	-0.300673	0.00565587	0.0753891
LOC103693202	124.371	-0.571805	0.00569707	0.0757961
Mknk1	245.395	0.450142	0.00569221	0.0757961
Nefm	2793.79	-0.249117	0.00569908	0.0757961
Rock2	3702.97	-0.289271	0.00571003	0.0758854
Ccdc85a	697.543	0.295185	0.00573726	0.0761909
Adam15	757.719	-0.278344	0.00575742	0.0763387
Drc1	96.2057	-0.500104	0.0057586	0.0763387
Nkain1	243.342	-0.371716	0.00576117	0.0763387
Zfp516	373.413	-0.323968	0.00578466	0.0765934
Met	268.535	-0.570595	0.00582938	0.0771285
Srd5a1	247.057	0.462251	0.00583653	0.0771661
Sdf2l1	78.9403	0.549781	0.00584691	0.0772464
Siah3	22.7538	-0.65588	0.00586308	0.077403
Rab8b	170.895	0.385782	0.00587162	0.0774587
Apbb2	1203.3	0.257266	0.00592845	0.0781509
Baz2b	769.302	0.299386	0.00594851	0.0783578
Aldh3b1	327.196	0.360213	0.00596839	0.0785619
Cybb	18.8256	-0.629145	0.006003	0.0789595
Nbas	878.272	0.235884	0.00604152	0.0794079
Gpr150	111.028	-0.473386	0.00606463	0.0795412
RGD1309028	10.4425	-0.592046	0.00606268	0.0795412
Slco1a5	27.9608	0.513532	0.00606497	0.0795412
LOC102551901	123.649	0.463325	0.00607824	0.0796569
Tox2	241.743	-0.380099	0.00610953	0.0800086
Echdc2	27.1732	0.632723	0.00614994	0.0804294
Npas4	81.4901	0.492256	0.00615064	0.0804294
Mdn1	948.143	-0.239103	0.00616065	0.0804834
Ptch2	25.2253	-0.651377	0.00616375	0.0804834
LOC103692165	23.2631	0.647959	0.00617555	0.0805788
Arhgap21	5900.8	-0.207776	0.0061877	0.0806786
Abca8	149.825	-0.395425	0.0061951	0.0807164
Olfm2	650.277	-0.381942	0.00621764	0.0809513
Cldn3	11.9056	-0.619338	0.00623487	0.0811167
Ndst4	351.912	0.543704	0.00625597	0.0813322
Susd6	1498.73	0.297871	0.00627487	0.0815187
Cap1	3042.79	0.259897	0.00634122	0.0823211
Cdkn1a	55.8622	0.628851	0.00648588	0.0841381
Gfpt2	46.9977	-0.611058	0.00651698	0.0844804
Spred3	362.682	-0.340941	0.00657656	0.0851911
Ssx2ip	1374.71	0.291595	0.00658396	0.0852254
Anp32b	479.678	0.329601	0.00663724	0.0858531
Atcay	2214.18	0.299396	0.00666252	0.086118
Apod	1284.99	0.624938	0.00669381	0.0864188
Tceal9	307.976	-0.376187	0.00669544	0.0864188
Myh14	821.37	0.408132	0.00671059	0.0865521
LOC108350985	26.6784	0.648432	0.00675131	0.0870147
Cacng8	1350.87	0.307482	0.00678149	0.087341
LOC102548730	1749.31	-0.373637	0.0068341	0.0879553
Jak3	116.939	0.479699	0.00684009	0.0879692
Nlgn1	1224.61	-0.285682	0.00688085	0.0884301
Atp13a4	134.257	-0.4519	0.00689658	0.0885053
Pak7	524.366	0.331501	0.00689175	0.0885053
Glra2	129.304	-0.475055	0.00694151	0.0889546
LOC102547109	34.9446	-0.612341	0.00693686	0.0889546
LOC103694708	93.7297	-0.517822	0.00694707	0.0889621
Tsc22d4	770.271	0.311287	0.00697439	0.0891944
Vof16	63.9364	-0.579007	0.00697515	0.0891944
Rufy1	304.428	0.39215	0.00699454	0.0893786
Palm2	457.588	0.322638	0.00700956	0.0895067
Parm1	178.234	-0.462969	0.00702016	0.0895782
Foxj1	81.9087	0.62488	0.00704333	0.0898099
Sh2d3c	323.745	-0.30857	0.00707263	0.0901195
LOC102547141	110.94	-0.586067	0.00711184	0.0905548
Kcna5	24.3138	-0.638812	0.0071712	0.091224
Prcp	221.133	0.425485	0.00717458	0.091224
RGD1310081	950.534	-0.251107	0.00721435	0.0916646
Flrt1	1264.31	-0.243729	0.00724441	0.0919414
Mtmr10	410.56	0.289939	0.00724638	0.0919414
RGD1304884	3983.46	-0.227393	0.00725982	0.0920467
Sass6	84.6507	0.509461	0.007334	0.0929215
Akap6	6157.01	-0.233488	0.00735525	0.093125
Nek6	443.521	-0.283912	0.00738332	0.0934144
Prss22	15.0525	-0.621871	0.00739499	0.0934961
LOC108348833	442.759	0.411391	0.00740493	0.0935557
Ybx1	1286.65	0.325936	0.00742885	0.0937918
LOC100910061	46.541	-0.568131	0.0074511	0.0938085
LOC691658	418.587	-0.385249	0.0074366	0.0938085
Sema4b	390.896	-0.304114	0.0074412	0.0938085
Snrpc	112.911	0.449935	0.00744745	0.0938085
LOC103693255	60.8279	-0.55918	0.0074788	0.0940912
Car11	646.328	0.344868	0.00750461	0.0943497
Creb3l1	93.0775	0.556244	0.00752296	0.0944479
Rnf112	2509.07	-0.262149	0.00752293	0.0944479
Smim6	15.3451	0.63746	0.00756478	0.0949064
Tnfsf13	175.066	0.447042	0.00758527	0.0950306
Vwc2l	95.8711	-0.496139	0.00758524	0.0950306
MGC109340	464.383	-0.437509	0.0076001	0.0951499
Mycl	444.03	0.309586	0.00761848	0.0953134
Cacng2	666.288	0.309357	0.00766077	0.0957757
Kyat1	190.465	0.416764	0.00770685	0.0962175
LOC102554398	146.967	-0.45316	0.00770416	0.0962175
Itgb6	15.8796	0.617052	0.00775018	0.0966586
LOC102557071	22.8631	-0.635148	0.00775835	0.0966586
Ldb3	49.7571	0.557708	0.007758	0.0966586
LOC680254	37.871	0.569628	0.00784179	0.0976303
Gprc5b	2262.14	0.264575	0.0078499	0.0976635
Kcnj3	942.189	0.281515	0.00786349	0.0977647
Syt5	1266.58	-0.34626	0.00787658	0.0978596
Inha	44.5907	-0.583099	0.00791056	0.0982137
Hydin	250.829	0.547963	0.00794668	0.0985256
Lonrf2	4054.16	-0.272599	0.00794183	0.0985256
LOC108350249	108.695	0.567482	0.00797022	0.0987492
Cmbl	94.27	-0.478382	0.00800891	0.0991601
Gli1	34.0106	-0.63283	0.00803898	0.0994239
Ubqln2	3092.88	-0.248747	0.00804131	0.0994239
Adcy6	597.417	-0.29785	0.00805192	0.0994864
Tspan18	224.356	0.458994	0.00808097	0.0997766
Ankrd13d	570.337	-0.267168	0.00808766	0.0997905
Klhl42	278.959	0.353296	0.00809606	0.0998254
Actr3	2317.93	0.283852	0.00811254	0.0999599
Extl1	519.224	0.366841	0.00812886	0.100092
Grik2	812.938	-0.296392	0.00815812	0.100383
Nf2	1773.41	0.252103	0.00817267	0.100494
C2cd2	291.148	-0.405818	0.00818082	0.100525
Nectin4	19.0783	-0.635729	0.00822332	0.100978
Epn2	2620.05	0.261578	0.00823499	0.101052
LOC100910069	97.0505	0.459826	0.00825096	0.101179
Tbc1d12	75.9342	0.511733	0.00826368	0.101265
Luzp1	1446.1	0.294806	0.00827861	0.101379
Prph	31.7426	-0.59385	0.0083635	0.102349
Zer1	3579.86	-0.221895	0.00844104	0.103227
Cmip	2630.99	-0.258327	0.00847025	0.103456
Por	1033.77	0.260251	0.00847133	0.103456
Map3k5	468.949	0.336067	0.00848875	0.103599
LOC108350125	10.597	-0.624665	0.00853738	0.104121
Ppp1r12b	2494.88	-0.226354	0.00859351	0.104734
LOC103693782	28.357	-0.630521	0.00864174	0.105251
Fam20b	1561.94	-0.216166	0.00865291	0.105315
LOC108352083	133.768	0.513276	0.0087109	0.105949
Cbarp	3886.91	-0.273522	0.00873352	0.106152
Nrp2	1886.5	-0.346432	0.00876043	0.106263
RragB	974.5	-0.331157	0.00876045	0.106263
Usp11	1786.56	-0.241561	0.00875595	0.106263
Dnah12	96.8618	0.507384	0.00876926	0.106298
LOC100910792	615.989	-0.356572	0.00877736	0.106325
Slc22a23	1473.48	0.260909	0.00886793	0.107349
Pcdhb2	36.3227	0.615773	0.00890793	0.107761
Wdr45	188.159	0.43088	0.00896851	0.10842
Matn4	59.3722	0.597003	0.00897877	0.108471
Il6r	320.98	-0.339327	0.00903402	0.108845
Ptpn14	246.156	-0.491181	0.00903365	0.108845
Rtn4rl1	1262.76	-0.310101	0.00903285	0.108845
Trim59	89.454	0.505711	0.00903064	0.108845
Ccnyl1	170.183	0.39291	0.00904101	0.108856
Tecpr2	1279.22	-0.22223	0.00906904	0.109121
Ccdc33	23.6362	-0.626138	0.00909579	0.109369
Tmem132c	51.662	-0.580194	0.00910531	0.10941
Plk2	1848.89	0.286936	0.00918686	0.110316
Mei1	479.818	-0.35945	0.00920631	0.110402
Ptgs2	298.349	0.408636	0.00920023	0.110402
LOC103690147	80.528	-0.487872	0.00925862	0.110955
Erbb4	724.104	-0.254554	0.00927143	0.111034
Pard3b	71.4086	-0.518901	0.00927807	0.111039
Wasf1	5175.16	0.232307	0.00934207	0.111731
Ankrd40	1741.77	0.311041	0.00940042	0.112218
Jag1	154.306	-0.534886	0.00939044	0.112218
LOC108349291	12.7655	-0.59981	0.00940156	0.112218
Crip2	625.122	-0.298082	0.00942409	0.112263
LOC102556298	27.0228	-0.616161	0.00941409	0.112263
Rcc1	127.6	0.438066	0.00942405	0.112263
Hook2	82.9532	-0.475522	0.00943465	0.112314
Slc26a4	41.1198	-0.598085	0.00948238	0.112807
Megf10	581.572	0.406322	0.00953926	0.113408
Grk3	1402.9	-0.270217	0.00961523	0.11419
Neurl1	2155.71	-0.279729	0.00961774	0.11419
Cpox	243.806	0.427669	0.0096733	0.114774
Thbs3	51.682	-0.549994	0.00969026	0.114899
LOC102554754	24.2577	-0.618654	0.00970791	0.115032
LOC102555451	54.01	-0.578641	0.00973732	0.115304
Bmp15	7.72313	-0.548796	0.00974705	0.115343
Fbn1	463.946	0.382913	0.00978052	0.115663
Ppp2r2c	3947.12	0.23872	0.00979066	0.115707
Nsmce3	142.092	0.395615	0.00980144	0.115758
Fcgr3a	32.8488	-0.619942	0.00983317	0.116056
B4galnt4	661.769	-0.275593	0.00986037	0.1163
LOC103690074	388.521	-0.290076	0.0098858	0.116453
Padi2	1388.38	0.43422	0.00988631	0.116453
Cib2	232.921	-0.392776	0.00990629	0.116612
Grm4	426.651	0.379136	0.00994073	0.116941
Mcam	354.19	0.611227	0.0100005	0.117566
Fzd4	288.797	-0.331901	0.0100467	0.118032
Sst	847.015	-0.41985	0.0100725	0.118258
Acvr2a	607.96	-0.369571	0.0100917	0.11828
Fam53b	741.989	0.297333	0.0100941	0.11828
Sgk2	20.9875	0.618818	0.0100822	0.11828
Efr3a	1622.89	-0.298984	0.0101674	0.11906
LOC108349818	60.1366	-0.597686	0.0101805	0.119135
LOC108349536	3044.93	-0.36638	0.0101957	0.119236
Hhipl1	405.031	-0.284938	0.0102149	0.119382
Thsd4	206.982	-0.55741	0.010276	0.120019
Zfhx3	494.643	0.479303	0.0103169	0.120418
Ccnjl	87.3629	0.509839	0.0103378	0.120439
Col11a2	860.007	0.416072	0.0103283	0.120439
LOC100912459	1634.31	0.299136	0.0103389	0.120439
Nbl1	932.745	0.381834	0.0103569	0.12057
Pdgfc	45.99	-0.530432	0.0103647	0.120583
St3gal1	319.657	-0.356111	0.0103891	0.120789
Agap1	4255.15	0.193826	0.0104194	0.120795
Fth1	13378.7	0.412036	0.0104262	0.120795
Gpt	197.931	-0.43455	0.0104353	0.120795
LOC103693073	92.6266	-0.586246	0.0104368	0.120795
LOC103693952	15.2808	-0.614616	0.0103965	0.120795
Snap91	6087.06	-0.198236	0.0104186	0.120795
Ulk4	163.889	-0.383563	0.0104332	0.120795
Foxo4	474.59	0.350108	0.0104594	0.120978
LOC103690629	42.8957	-0.570939	0.0104821	0.121163
Ccdc30	317.975	-0.301806	0.0105271	0.121448
Galnt18	543.044	0.361251	0.0105222	0.121448
LOC102546798	160.851	-0.464392	0.010514	0.121448
Elovl7	84.4577	0.537498	0.0105449	0.121575
Peg3	9680.64	-0.255991	0.0106056	0.122196
Ttll12	200.638	-0.399449	0.0106678	0.122834
Lnc001	141.695	-0.426784	0.0106808	0.122904
Eif4e2	181.739	0.398158	0.0107067	0.123123
LOC103693395	15.2331	0.613631	0.0107416	0.123446
Gabrg3	86.0115	-0.527347	0.0107593	0.12357
Acsl1	529.71	0.352006	0.0107754	0.123596
Chrm2	81.689	0.535191	0.0107739	0.123596
Il34	261.308	-0.307044	0.0108001	0.1238
Tesk2	72.3375	0.515535	0.0108109	0.123846
Myzap	25.7923	-0.594227	0.0108306	0.123912
Rnf13	910.201	0.319657	0.0108246	0.123912
Psd	5531.76	0.274908	0.0108568	0.124133
Atm	512.215	0.308157	0.010907	0.124627
Ntm	1195.05	-0.237028	0.0109339	0.124856
Kank4	221.171	-0.436245	0.0109896	0.125412
LOC108352712	15.1917	-0.610664	0.0110073	0.125534
C1qtnf9	17.0439	0.604109	0.011034	0.125698
Ehbp1l1	305.816	-0.340143	0.0110377	0.125698
Hebp2	52.617	-0.576941	0.0110428	0.125698
Slc25a13	102.638	0.473133	0.0110701	0.12593
Cldn15	68.2233	-0.511132	0.0111111	0.126316
Emc10	644.233	0.282422	0.0111226	0.126366
Mchr1	163.42	-0.38217	0.0111496	0.126593
Prc1	43.336	0.591489	0.011184	0.126903
Dact2	339.687	0.45854	0.0112037	0.127046
Ptges2	353.654	-0.324712	0.0112151	0.127095
Pja1	2740.24	-0.246227	0.0112343	0.127232
LOC108351885	454.448	-0.354695	0.0112804	0.127674
Slc35d2	19.3579	0.605249	0.0113106	0.127935
Cx3cl1	4798.61	0.258061	0.0113327	0.128103
Osr1	81.2667	-0.597518	0.0113449	0.128125
Zbtb47	1173.17	0.315019	0.0113488	0.128125
Pi16	57.4842	-0.548018	0.0114242	0.128894
Zfand2b	173.723	0.355563	0.0114526	0.129133
Nos3	110.278	-0.523351	0.0114644	0.129186
Tppp	6250.83	0.259258	0.0115067	0.12958
Prkaa1	504.963	0.274249	0.0115466	0.129948
Aldh1a1	258.152	0.405904	0.0115584	0.129999
Mark1	859.069	-0.244386	0.0115772	0.130048
Rab11fip2	387.27	0.328128	0.0115725	0.130048
Gyg1	275.304	-0.38585	0.0115865	0.130066
Stx1a	927.844	-0.314615	0.0115933	0.130066
Sema4g	262.83	-0.352101	0.0116032	0.130096
Gprin2	89.1798	-0.444196	0.0116538	0.130581
Ppargc1a	889.846	-0.270044	0.0116761	0.130749
LOC108351469	79.6744	0.548577	0.0117297	0.131267
Ugt1a6	19.8271	0.605995	0.0117619	0.131545
Synj1	6456.56	-0.247246	0.0117811	0.131678
Anln	1187.2	0.318612	0.0117917	0.131715
Hlf	1875.9	0.222735	0.0118135	0.131743
LOC102548359	167.646	0.395255	0.011813	0.131743
Shtn1	636.332	-0.355907	0.0118163	0.131743
Frat1	200.873	0.354083	0.0119239	0.132695
Lzts2	365.866	0.370193	0.0119172	0.132695
Nfil3	95.2409	0.423113	0.0119203	0.132695
LOC102552895	147.499	0.50251	0.0119525	0.132931
LOC102553761	141.924	0.495908	0.0119793	0.133146
Dpp6	4400.28	0.259517	0.0120379	0.133715
LOC103690249	185.948	-0.39341	0.0120697	0.133965
Nog	61.4131	-0.520547	0.0120754	0.133965
Snhg11	1168.1	-0.420639	0.0120889	0.134033
Creb1	671.996	0.277809	0.0121877	0.13498
Ppm1h	670.569	-0.272447	0.0121895	0.13498
Isoc1	387.592	0.369489	0.0122072	0.135094
Rbfox2	1161.3	-0.214913	0.0122383	0.135354
Atp6v1a	7618.05	-0.235228	0.0122892	0.135666
Celf6	183.71	-0.396234	0.0122834	0.135666
Tjap1	251.47	0.410198	0.0122829	0.135666
Emx1	88.0477	0.498344	0.012342	0.136165
Adcyap1r1	3561.91	-0.268224	0.0124695	0.137487
Slc5a3	400.19	-0.295693	0.0124772	0.137487
Rin3	75.1831	-0.551293	0.0124956	0.137605
Rnd1	158.328	-0.370238	0.0126289	0.138988
Pirt	18.2255	-0.597354	0.0126498	0.139133
Chst5	41.1894	0.556035	0.0126788	0.139247
Lrtm2	703.817	0.30556	0.0126886	0.139247
Naip5	498.806	-0.393378	0.0126755	0.139247
Ramp2	157.639	-0.442689	0.0126913	0.139247
Kcnj16	243.708	-0.598228	0.0127331	0.139621
LOC102552482	39.4265	-0.573686	0.0127544	0.139768
LOC108348793	20.5615	0.592112	0.012792	0.140094
Cadps2	1114.25	-0.282166	0.0128191	0.14022
Xpr1	779.055	0.262054	0.012814	0.14022
Arhgef3	1043.47	0.30627	0.0128416	0.14024
Npas2	779.127	-0.298324	0.012836	0.14024
Stard3	447.442	0.329327	0.0128444	0.14024
Pgm2	212.389	0.371765	0.0128666	0.140354
RGD1563091	402.633	-0.294717	0.0128783	0.140354
Rftn2	467.507	-0.323904	0.0128774	0.140354
Rgs10	539.011	0.303184	0.0129056	0.140566
Seh1l	133.927	-0.427405	0.0129944	0.141447
Ewsr1	1469.29	0.239981	0.0130202	0.141642
Il16	596.788	0.299874	0.0130298	0.141661
Arhgap10	236.05	0.34403	0.0130614	0.141832
Hsf1	265.313	0.344567	0.0130607	0.141832
Hps4	317.337	0.295505	0.0130739	0.141869
LOC690126	18.0234	0.596788	0.0130806	0.141869
Nrg1	159.427	-0.420702	0.013098	0.141972
Rcn2	1100.72	-0.262305	0.0131465	0.142411
Anxa6	1570.87	-0.267106	0.013182	0.142623
Lmbrd1	1287.83	0.271634	0.0131766	0.142623
Ccdc88c	451.034	0.379267	0.0132155	0.1429
Asphd2	1081.53	0.214853	0.0132592	0.143286
Ddo	172.246	0.372897	0.0133117	0.143767
Asb1	1656.53	-0.236878	0.0133555	0.144122
Ifitm2	45.015	-0.593193	0.0133608	0.144122
Atp6v1b2	6694.05	-0.229559	0.0133869	0.144318
Iglon5	269.975	0.311927	0.0133992	0.144363
Zbtb8b	93.5236	-0.429546	0.0134096	0.144388
Shc3	745.653	-0.274697	0.0134225	0.144441
Nek10	249.291	-0.378321	0.0134351	0.144489
Acsl5	771.66	-0.266723	0.0134731	0.144812
Zfp42l	18.9772	-0.593895	0.0134846	0.144848
Irf9	248.209	0.43802	0.0136092	0.146099
Rbm38	44.4614	0.586733	0.0136509	0.146459
LOC103691898	97.5101	-0.465256	0.0136746	0.146626
Gsto2	104.93	0.428724	0.0137514	0.147361
Lsamp	7365.95	-0.267111	0.0137745	0.147521
C1ql3	853.599	0.365627	0.0138053	0.147586
Dlec1	14.007	0.576024	0.0138022	0.147586
Gatsl2	2212.3	-0.224123	0.0137977	0.147586
Rgs7bp	3459.29	0.252739	0.0138614	0.148097
Ankrd6	777.242	-0.253864	0.0138892	0.14813
Ift43	65.167	0.525355	0.013874	0.14813
Pex5l	2453.25	0.373201	0.0138834	0.14813
LOC108351048	7.59462	0.491371	0.0139313	0.14849
Sox8	912.069	0.37513	0.0139414	0.148509
LOC103690160	790.553	-0.295725	0.0139718	0.148656
Prr35	16.9393	0.589875	0.0139674	0.148656
Cyp2j10	38.687	0.58652	0.013989	0.148668
LOC102552920	224.086	-0.341091	0.0139895	0.148668
Dnm2	1021.17	0.323686	0.0140261	0.148969
LOC102553246	8.24907	-0.560643	0.014036	0.148986
Cfap43	115.006	0.563824	0.0141199	0.1497
Fuz	130.898	-0.366847	0.0141196	0.1497
Hm13	555.651	-0.294731	0.0141566	0.149735
LOC108351588	38.9837	-0.548196	0.0141375	0.149735
Mb21d2	334.286	0.28682	0.014147	0.149735
Slc39a14	331.701	0.302854	0.0141563	0.149735
LOC108348461	18.8709	-0.588013	0.0141955	0.150058
Cpt1a	540.852	-0.332057	0.0142385	0.150423
LOC103692804	16.737	-0.588793	0.0142579	0.150539
LOC100360828	109.367	0.447113	0.0142671	0.150547
B4gat1	863.456	0.266564	0.0143338	0.151074
Ttc33	976.399	0.249659	0.0143279	0.151074
Drd4	9.03809	-0.521199	0.0143557	0.151126
Zbtb8a	29.2924	0.587694	0.0143509	0.151126
Abhd5	205.695	0.359099	0.0143703	0.151192
Armc5	352.053	0.29	0.0144199	0.151624
Pitpnm1	2657.75	-0.181004	0.0144371	0.151717
Naa25	583.508	0.264038	0.0144983	0.15227
Jazf1	576.91	-0.28639	0.0145287	0.152501
Inpp4a	2883.4	-0.17476	0.0145486	0.15262
Ttc28	463.157	-0.28959	0.0146057	0.153129
March3	82.8012	-0.526206	0.0146451	0.153453
Cacng4	355.549	0.380958	0.0147085	0.153785
LOC102549344	17.1753	-0.586447	0.0147111	0.153785
Lrrc38	13.3691	0.581799	0.0147086	0.153785
Pnp	797.498	-0.242297	0.0147051	0.153785
Itga3	396.053	-0.315013	0.0147847	0.154229
LOC108350120	11.092	0.541881	0.0147862	0.154229
Pgrmc1	1400.21	-0.350832	0.0147806	0.154229
Tbc1d24	929.099	-0.212204	0.014788	0.154229
Wnt4	384.645	-0.314381	0.0148073	0.154341
Cilp	13.4132	-0.524124	0.0148294	0.154391
Sytl4	13.7565	-0.577093	0.0148228	0.154391
Porcn	576.676	0.256592	0.0148661	0.154683
Pcdhb9	151.184	0.444218	0.0148749	0.154685
Nhsl2	1284.89	0.226256	0.014903	0.154888
Arhgef37	150.758	0.412595	0.0149132	0.154904
Hspb6	248.528	0.320811	0.0150314	0.156041
Zfp532	1193.56	0.286864	0.0150763	0.156417
Zfp106	7439.48	0.170856	0.0150945	0.156515
Zbtb7a	1397.77	0.225609	0.0151327	0.156821
Itga9	150.791	-0.381335	0.0151483	0.156891
RGD1309104	567.347	-0.236116	0.0151812	0.157141
LOC108348147	87.5027	0.481267	0.0151966	0.157209
Sfxn1	808.64	-0.341483	0.0152231	0.157393
Akr1cl	21.3374	-0.582822	0.0153087	0.157932
Eif1b	628.327	0.281199	0.0153063	0.157932
Gramd1b	3107.83	0.226839	0.0153099	0.157932
Gstp1	773.589	0.297277	0.0153104	0.157932
Kcnk6	22.3149	-0.581643	0.0153596	0.158256
Tppp3	122.259	0.481033	0.0153527	0.158256
Glud1	4042.19	-0.244188	0.0153811	0.158388
Acot11	140.994	0.444275	0.0154202	0.158613
Sergef	501.661	-0.24649	0.0154207	0.158613
Alpl	77.2879	-0.551931	0.0154359	0.158679
Diras2	5600.2	0.253745	0.0155072	0.15932
Fam53a	82.6492	0.489006	0.0155339	0.159503
Mcf2l	2264.5	-0.234641	0.015546	0.159535
Gjb6	496.258	-0.444915	0.0155766	0.159758
Slc27a2	16.1996	0.581126	0.0156645	0.160567
Amph	1860.81	-0.225742	0.0157482	0.161021
Mfrp	118.993	0.411559	0.0157421	0.161021
Mov10	95.1829	-0.456986	0.0157537	0.161021
Trub1	158.168	-0.36478	0.0157333	0.161021
Zcchc14	1725.33	0.199676	0.0157344	0.161021
Creb3l2	219.119	0.433063	0.0157897	0.161079
Dpt	14.071	-0.568205	0.0157952	0.161079
LOC100911848	165.751	-0.364431	0.0157861	0.161079
LOC103690156	163.555	0.363201	0.0157833	0.161079
Arhgap1	675.659	-0.28908	0.0158636	0.161619
Dennd1c	42.4583	0.518539	0.015874	0.161619
Prkaa2	590.943	-0.283396	0.0158752	0.161619
Sun1	931.397	0.221309	0.0158874	0.161651
Pim3	415.288	0.348706	0.0159226	0.161918
Clec2l	415.248	0.418282	0.0159483	0.162087
LOC102546333	13.6761	-0.567813	0.0160029	0.16255
LOC102553814	7.62939	-0.531108	0.0160209	0.16264
LOC100911299	80.8556	-0.511717	0.0160401	0.162743
Prmt7	466.461	-0.263595	0.0160861	0.163117
Gabrg1	828.97	-0.336902	0.0161587	0.163761
Fam78b	111.393	-0.402488	0.0161689	0.163772
Abhd2	836.146	0.248625	0.0161781	0.163772
Olfm1	10901.2	0.205055	0.0161903	0.163803
LOC102555319	155.385	-0.370662	0.016214	0.16395
Asah2	152.7	0.374054	0.0162436	0.164021
Tmem145	184.477	-0.354218	0.0162484	0.164021
Zdhhc8	764.586	0.257951	0.016244	0.164021
LOC100233206	14722.2	-0.340992	0.0162679	0.16408
Prickle2	4563.07	0.203099	0.0162804	0.16408
Tmem258	116.1	0.495637	0.0162817	0.16408
Slc16a8	11.3367	0.559161	0.0164291	0.165473
Sertm1	829.065	-0.304276	0.0164632	0.165723
Cd1d1	12.3066	0.57286	0.0164932	0.165932
Bri3	228.768	0.337494	0.016549	0.165972
Cd300lf	35.3038	-0.567344	0.0165582	0.165972
Fads6	224.741	0.376143	0.0165258	0.165972
Fhl1	753.125	-0.394561	0.0165581	0.165972
LOC108352381	22.2822	-0.575215	0.0165181	0.165972
Proser1	239.395	0.336166	0.0165395	0.165972
Rmrp	59813.8	0.32076	0.016562	0.165972
Cdk5r2	1319.8	0.383478	0.0166077	0.166059
Gas2l2	9.48941	0.494024	0.0165934	0.166059
Lin9	40.8901	0.54183	0.0166017	0.166059
Stard9	340.202	0.366756	0.016587	0.166059
Col16a1	204.849	0.512684	0.0166608	0.166497
Cyp4x1	137.403	-0.373195	0.0167223	0.167014
Fxn	111.343	-0.499232	0.0167313	0.167014
Neurod6	1130.42	0.363177	0.0167771	0.167379
Pou3f3	893.032	0.286601	0.0167956	0.16747
Soga1	1131.11	0.343668	0.0169449	0.168865
Heg1	1813.03	0.258201	0.0169908	0.169228
Dnah3	52.6905	0.556096	0.0170037	0.169263
Mr1	30.0811	0.550624	0.0170863	0.169991
Atp8a1	5920.07	0.220059	0.0171083	0.170115
Fign	34.7598	0.564708	0.0171428	0.170269
Mfap3	182.566	0.339959	0.0171379	0.170269
Ap3b1	486.444	0.253582	0.0171823	0.170412
Atf6b	870.674	0.240598	0.0171687	0.170412
Fam49b	1300.15	0.276419	0.0171953	0.170412
Gpr157	39.7845	0.555025	0.0172027	0.170412
Prodh2	8.13717	-0.552402	0.0172047	0.170412
Amotl2	558.855	0.321807	0.0173365	0.171159
Pptc7	1021.33	-0.228629	0.0173223	0.171159
Psme1	331.588	-0.378545	0.0173456	0.171159
RGD1308117	16.8995	-0.572318	0.0173276	0.171159
Tmem222	359.199	0.268846	0.017292	0.171159
Tspyl2	1117.87	-0.289438	0.0173263	0.171159
Usp25	735.083	0.215409	0.0173469	0.171159
Cadm4	1974.22	0.328833	0.0173789	0.17138
Prdm6	17.5327	-0.490742	0.0174359	0.171753
Rhof	479.974	-0.255584	0.0174274	0.171753
Zwint	21130.9	-0.24944	0.017484	0.172132
Dnajb13	320.464	0.325634	0.0175197	0.172359
Tspy26	184.316	-0.388397	0.0175263	0.172359
Gabra5	1465.04	-0.208153	0.017586	0.172662
Nim1k	243.544	-0.337375	0.0175786	0.172662
Zfp358	323.095	0.353484	0.017583	0.172662
LOC108349910	11.74	-0.541702	0.0176208	0.17272
LOC691807	345.377	0.273404	0.0176199	0.17272
Ppdpf	273.383	0.294246	0.0176139	0.17272
Scgn	9.11503	0.55338	0.0176428	0.172842
Ncor2	5069.45	0.257788	0.0176803	0.17302
Plcxd2	2658.72	0.341021	0.017673	0.17302
Cxcl10	7.64189	-0.441927	0.0178223	0.174314
Supt6h	4184.96	0.179361	0.0178764	0.174748
Ank2	22412.9	-0.172525	0.0179186	0.174882
Arx	155.022	-0.349289	0.0179107	0.174882
Cux1	1284.13	0.208765	0.0179292	0.174882
Plxna4	6345.71	0.23911	0.0179195	0.174882
Sox17	48.1272	-0.550222	0.0180351	0.17582
Gtf2i	3160.35	0.182072	0.0180849	0.176114
RGD1565622	102.737	-0.42519	0.0180839	0.176114
Fam127b	638.15	0.250475	0.0181332	0.176297
Loxl1	128.883	-0.484118	0.0181292	0.176297
Uqcrb	413.231	0.349146	0.0181158	0.176297
RGD1563986	643.395	0.327694	0.0181598	0.17646
Fgfr2	1712.24	0.273163	0.0181978	0.176733
Cacna1h	2158.66	0.274063	0.0182907	0.177416
Kdm4a	858.119	0.229697	0.0182842	0.177416
Pcdh11x	176.285	-0.51807	0.0182978	0.177416
Rbm20	31.1985	0.565216	0.0183153	0.17749
LOC102547415	41.6167	-0.538541	0.0183285	0.177522
LOC108352229	197.174	-0.39869	0.0183592	0.177724
Gja1	5936.25	-0.204147	0.0184218	0.178233
Cd44	203.738	0.389048	0.0184738	0.17864
Smyd5	191.263	-0.336027	0.0184838	0.178641
Taldo1	904.662	0.264258	0.0184981	0.178682
LOC102548260	1169.1	-0.289176	0.0185712	0.179292
Cab39l	331.99	0.357247	0.0185976	0.179353
Plppr5	631.767	0.263808	0.0185928	0.179353
Arhgap11a	49.5303	0.521017	0.0187695	0.180719
Dip2a	1250.08	0.310412	0.0187636	0.180719
Tbc1d10b	1277.83	0.26009	0.0187617	0.180719
Pald1	136.161	-0.422166	0.0188465	0.181343
Rab33b	404.862	0.315601	0.0188545	0.181343
LOC100361645	852.2	-0.353429	0.0189616	0.182178
Msx2	11.199	0.560222	0.0189535	0.182178
Fbxo6	260.155	0.347815	0.0189814	0.18227
Suds3	1116.51	0.231781	0.019116	0.183465
Dxo	76.4098	0.449404	0.0191783	0.183768
Ift27	63.0481	0.459864	0.0191651	0.183768
Tm4sf4	11.7806	-0.559446	0.0191763	0.183768
Fezf2	320.983	-0.312646	0.0192275	0.184036
Hdac2	683.708	0.269412	0.0192271	0.184036
Neb	68.8152	-0.496773	0.0192371	0.184036
Otud3	98.3967	0.427974	0.0192511	0.184072
Gpd1l	498.462	-0.236143	0.0192937	0.184381
Cemip	470.335	0.272443	0.0193706	0.184934
Ntsr1	32.3534	-0.538415	0.0193723	0.184934
Arc	1363.68	0.401475	0.0193878	0.184983
Slc44a5	113.959	-0.497155	0.0194417	0.185399
Pygb	4098.92	-0.20959	0.01946	0.185476
Ctps1	807.804	0.21518	0.019505	0.185653
Ddhd2	688.254	0.279103	0.0195013	0.185653
LOC500712	8423.25	-0.343111	0.0195201	0.185653
Rasal2	1101.36	0.241074	0.0195157	0.185653
LOC102554278	14.9159	-0.561695	0.0195419	0.185751
Zfp853	313.951	-0.326115	0.0195511	0.185751
Prune2	1924.05	-0.259184	0.0196191	0.186298
Brinp2	1543.7	0.190668	0.0196421	0.186418
LOC102557607	69.3368	0.488421	0.0196862	0.186737
Pcdhb19	232.184	0.31673	0.0197468	0.187213
Bicd1	798.525	-0.249005	0.0197783	0.187413
Elovl2	673.245	-0.318054	0.019809	0.187605
LOC102551633	30.2032	-0.54738	0.0198633	0.18802
Fchsd2	506.626	-0.289098	0.0201441	0.190577
LOC679818	227.796	0.372645	0.0202433	0.191414
Rab40b	501.024	0.289144	0.0202618	0.191489
Fut8	623.397	0.271312	0.0203015	0.191636
Kctd3	1056.61	0.257776	0.0203039	0.191636
Lrrc4	1578.66	0.206141	0.0203095	0.191636
LOC102547955	107.525	-0.375705	0.0203399	0.191822
Slc39a10	1676.63	-0.256337	0.0203644	0.191952
Baiap3	122.586	-0.553028	0.0204141	0.192219
Elavl4	705.419	-0.323494	0.0204124	0.192219
Cnksr3	221.287	0.395408	0.0204287	0.192255
LOC103694103	129.965	-0.383247	0.0204457	0.192314
Trim36	192.797	0.37484	0.0204994	0.192718
LOC102554833	143.149	-0.398317	0.0205117	0.192732
LOC503053	140.477	-0.405757	0.0205424	0.192818
Thg1l	42.281	0.523916	0.0205407	0.192818
LOC102551536	21.4401	-0.553753	0.0206213	0.19337
Pbx3	181.855	-0.411342	0.0206227	0.19337
Pcsk5	325.59	-0.410431	0.0207225	0.194204
Cog6	266.827	0.347818	0.0208361	0.195167
A2m	571.955	0.345369	0.0209027	0.195688
LOC102548639	11.4567	-0.545344	0.0209246	0.195791
LOC102555329	61.3476	-0.479703	0.020955	0.195871
Usp29	876.744	-0.272632	0.0209476	0.195871
LOC102549328	15.3272	0.554734	0.0209694	0.195904
Rab9b	368.623	-0.426759	0.0209932	0.196024
Dcp1a	177.373	0.372221	0.0210137	0.196113
Ica1	411.117	0.332214	0.021038	0.196238
Camkk2	945.655	0.287149	0.0210825	0.196387
LOC102555346	290.968	-0.358752	0.0210868	0.196387
Nenf	155.304	-0.348681	0.0210666	0.196387
Aph1a	388.318	0.293304	0.0210993	0.196401
Fes	28.4638	-0.540155	0.0211155	0.19645
Zhx2	662.838	0.303112	0.021227	0.197385
Dtx4	555.181	-0.315753	0.0212623	0.197508
Setx	2024.93	-0.183139	0.0212582	0.197508
LOC103694189	11.8831	-0.548781	0.0213289	0.197858
LOC108351176	61.6952	-0.462537	0.0213156	0.197858
Slc45a3	34.9785	0.547186	0.0213331	0.197858
Mpp2	2261.08	-0.218524	0.0213809	0.198199
LOC108351961	201.512	-0.344645	0.0214048	0.198318
Klf4	72.0202	-0.532854	0.021429	0.19844
Slc6a17	5492.14	-0.229941	0.0214646	0.198667
Slc15a4	299.32	0.299934	0.021486	0.198762
Ablim3	456.568	0.290488	0.021501	0.198775
Syt10	61.2083	0.526937	0.0215096	0.198775
Wrn	324.818	0.371741	0.0216276	0.199763
LOC102547802	21.9269	-0.549421	0.0216513	0.199879
Lap3	562.626	0.292731	0.0216801	0.200041
Chd3	8454.86	-0.256653	0.0216994	0.200046
LOC102546990	13.1331	0.551911	0.0217029	0.200046
Cttn	1784.71	0.258422	0.0217711	0.200469
LOC108352632	24.0798	-0.540889	0.0217619	0.200469
Syt1	15229	-0.168072	0.0218499	0.201091
Mat2b	744.52	0.211041	0.0218695	0.201168
Dennd4b	877.632	0.241963	0.0218926	0.201277
Pard6g	54.362	-0.536157	0.0219402	0.201611
mrpl11	152.738	0.374852	0.0219561	0.201654
B3galt2	514.62	-0.299466	0.0219794	0.201761
Tmem144	96.8423	0.455365	0.0219903	0.201761
Stpg1	52.5822	-0.507146	0.0220147	0.201882
Nedd9	552.627	-0.285473	0.0220355	0.20197
LOC108348759	14.5128	-0.550542	0.0220653	0.202139
Ccng1	2073.47	0.25809	0.0220864	0.202229
Tspan4	142.301	-0.476053	0.022123	0.202461
Tfeb	155.655	0.357142	0.0222039	0.203097
Bdh1	371.908	0.250659	0.0222336	0.203166
Lrrn2	3035.53	0.213917	0.022234	0.203166
Arpc1a	1817.64	0.242454	0.0222482	0.203192
Trib1	51.4063	0.482067	0.0222688	0.203276
Sun2	869.098	0.289868	0.0223803	0.20419
Pla1a	29.7423	-0.547117	0.0224483	0.204707
Sik3	2704.6	0.186068	0.0225415	0.205452
Ssc4d	40.3597	-0.508938	0.0225637	0.20555
Dpy19l1	1174.7	0.246034	0.0225764	0.205561
Foxp1	1360.32	-0.21005	0.0226411	0.205941
Mycn	91.8557	-0.486703	0.0226336	0.205941
Lonrf1	245.273	-0.309555	0.0226649	0.206053
Foxred2	125.467	-0.384453	0.0227113	0.20637
Asl	159.723	-0.330697	0.0227863	0.206947
Map2	30875.9	-0.200171	0.0228216	0.207162
Aif1l	139.484	0.46817	0.0228814	0.2076
Vopp1	623.971	0.246523	0.0228982	0.207647
Clic6	82.7295	0.358994	0.0229886	0.20831
Kcna3	162.956	-0.335786	0.0229945	0.20831
Fez1	3284.31	0.239929	0.0230495	0.208703
LOC108352737	63.6131	-0.457207	0.0230656	0.208743
Rimbp3	59.0902	0.46546	0.0230895	0.208854
Pyroxd2	122.479	0.417418	0.0231016	0.208858
LOC102555635	133.448	-0.419576	0.0231321	0.209028
Maml3	173.027	0.36686	0.0231551	0.209131
Nrgn	8461.04	0.234494	0.0232324	0.209724
Zbtb38	1515.98	0.185862	0.0232653	0.209915
Dph2	100.048	0.377129	0.0232974	0.209993
LOC501230	58.5472	-0.463279	0.0232901	0.209993
Rgs13	12.5827	0.539324	0.0234089	0.210891
LOC100361479	67.3405	0.429668	0.023504	0.211631
Mmgt2	87.6503	0.44471	0.0235145	0.211631
Dfnb31	477.496	0.39383	0.0235675	0.211895
Ppp1r16a	543.326	-0.301691	0.023556	0.211895
St8sia5	1065.11	0.267132	0.0236391	0.212432
Leprot	306.227	0.335967	0.0237158	0.213014
Pwwp2b	399.945	0.269032	0.0237303	0.213038
LOC100909947	9.53789	0.499014	0.0238065	0.213103
LOC108350845	53.8824	-0.467309	0.0238089	0.213103
[truncated: 29,071 more rows]

## Sheet: Лист1
	baseMean	log2FoldChange	lfcSE	stat	pvalue	padj
Ppl	218.81	-2.41345	0.177725	-13.5797	5.28468e-42	3.15813e-38
Nts	274.727	-1.92832	0.185447	-10.3982	2.52694e-25	3.48485e-22
Strip2	882.646	-1.7924	0.152324	-11.767	5.7713e-32	1.29335e-28
Wnt2	539.351	-1.60376	0.154048	-10.4108	2.21373e-25	3.30732e-22
LOC102552990	60.0392	-1.5729	0.204459	-7.69296	1.43767e-14	4.52186e-12
Wnt3a	15.4214	-1.49148	0.238385	-6.25661	3.93444e-10	5.00259e-08
Medag	78.9554	-1.47142	0.194681	-7.55808	4.09057e-14	1.11115e-11
Sec14l5	180.237	-1.43945	0.169176	-8.50859	1.76056e-17	8.76761e-15
Lingo3	257.08	-1.40922	0.185825	-7.58362	3.36046e-14	9.26866e-12
LOC102550621	116.311	-1.40651	0.173023	-8.12904	4.32715e-16	1.65058e-13
Lrrc10b	690.052	-1.3975	0.128221	-10.8991	1.16345e-27	2.08583e-24
Epha8	431.079	-1.36951	0.172572	-7.93593	2.08931e-15	7.20329e-13
Robo3	112.788	-1.3244	0.22661	-5.84441	5.08365e-09	5.1202e-07
Scn4b	394.943	-1.32057	0.145266	-9.09072	9.83896e-20	7.05572e-17
Rnf152	261.993	-1.29423	0.153408	-8.43655	3.26853e-17	1.58373e-14
Ntrk1	49.5596	-1.2827	0.239991	-5.34477	9.05342e-08	6.76291e-06
Nmb	32.4311	-1.27881	0.233848	-5.46857	4.53686e-08	3.73105e-06
Wfs1	4168.84	-1.27283	0.21836	-5.82902	5.57541e-09	5.57234e-07
Olfml2b	218.766	-1.26936	0.187544	-6.76835	1.30263e-11	2.24554e-09
Carns1	235.499	-1.24432	0.160731	-7.74158	9.81869e-15	3.23728e-12
Mag	3091.79	-1.24111	0.160395	-7.73784	1.0112e-14	3.23728e-12
Emilin2	74.2427	-1.23492	0.214711	-5.75155	8.84306e-09	8.38828e-07
Hr	319.554	-1.23094	0.168831	-7.29097	3.07729e-13	7.16489e-11
S1pr5	435.742	-1.22932	0.178285	-6.89524	5.37724e-12	9.54487e-10
Ccdc27	18.5143	-1.20865	0.240278	-5.03023	4.89903e-07	2.92324e-05
Galnt6	243.354	-1.18993	0.18939	-6.28296	3.32193e-10	4.28457e-08
Tf	6228.07	-1.17317	0.124221	-9.44422	3.58052e-21	3.05674e-18
LOC108350491	24.459	-1.16704	0.240475	-4.85307	1.21567e-06	6.42905e-05
Mal	2327.76	-1.15239	0.131773	-8.74528	2.22461e-18	1.32943e-15
Nkx6-2	122.036	-1.14576	0.16546	-6.92469	4.36926e-12	7.91233e-10
Adamts4	368.666	-1.13556	0.176951	-6.41737	1.38651e-10	1.88314e-08
LOC108352871	18.0398	-1.1257	0.240263	-4.68527	2.79589e-06	0.000131907
Nipal4	100.7	-1.11992	0.199165	-5.6231	1.87565e-08	1.68978e-06
Tp73	48.0528	-1.10871	0.228966	-4.84226	1.28371e-06	6.74909e-05
Sema7a	2268.09	-1.09937	0.112712	-9.75377	1.77746e-22	1.87448e-19
Mbp	39796.7	-1.09771	0.150646	-7.28665	3.17747e-13	7.3033e-11
Plpp2	39.2888	-1.09342	0.225985	-4.83845	1.30855e-06	6.85957e-05
Plekhg3	802.586	-1.09237	0.145368	-7.51455	5.71069e-14	1.46259e-11
Ackr2	60.862	-1.09045	0.208255	-5.23614	1.63966e-07	1.12628e-05
Cldn11	2424.75	-1.08756	0.154889	-7.02158	2.19374e-12	4.13993e-10
Mobp	15138.9	-1.08661	0.117805	-9.22381	2.86728e-20	2.14186e-17
Plp1	21363.7	-1.08311	0.141611	-7.64851	2.03321e-14	5.87927e-12
Erbb3	730.071	-1.08229	0.147909	-7.31728	2.53051e-13	5.96935e-11
Fa2h	423.98	-1.08092	0.17742	-6.09245	1.11194e-09	1.26973e-07
Kcnh5	146.918	-1.07497	0.178789	-6.0125	1.82679e-09	2.00925e-07
Ugt8	829.697	-1.05298	0.146368	-7.19406	6.28934e-13	1.39204e-10
Zfhx4	425.107	-1.05268	0.147211	-7.15085	8.62407e-13	1.84062e-10
Sytl2	692.677	-1.04668	0.108217	-9.67204	3.96393e-22	3.94807e-19
Trh	12.4334	-1.04601	0.224492	-4.65946	3.17036e-06	0.000146114
Vav3	348.168	-1.04556	0.16867	-6.19883	5.68852e-10	6.8908e-08
Dupd1	27.0489	-1.04274	0.23574	-4.42327	9.72195e-06	0.000394333
Plekhh1	981.761	-1.04164	0.138119	-7.54164	4.64109e-14	1.22361e-11
Pbld1	109.005	-1.03613	0.212622	-4.87312	1.09849e-06	5.8787e-05
Tspan2	1404.72	-1.03074	0.15366	-6.70789	1.97464e-11	3.1893e-09
Sept4	1733.83	-1.02312	0.159951	-6.39647	1.59015e-10	2.14348e-08
Cd3e	53.2032	-1.02117	0.217658	-4.69164	2.71023e-06	0.000128542
Adcy1	22306.3	-1.01943	0.0940204	-10.8426	2.16184e-27	3.5234e-24
Epha7	1879.03	-1.01435	0.137515	-7.37627	1.62786e-13	3.94383e-11
Mog	1021.87	-1.01422	0.13523	-7.49997	6.38324e-14	1.58943e-11
Hunk	250.199	-1.01411	0.15999	-6.33855	2.31943e-10	3.08021e-08
Nt5e	180.918	-1.01087	0.142255	-7.10605	1.19411e-12	2.43273e-10
Wipf3	5259.72	-1.00795	0.117039	-8.61211	7.1731e-18	4.01873e-15
Cadm2	1647.08	-1.00368	0.0972294	-10.3228	5.55508e-25	7.11368e-22
Tmem88b	308.703	-1.00335	0.175563	-5.71502	1.09692e-08	1.02424e-06
LOC108353018	54.388	-1.00211	0.213085	-4.70288	2.56517e-06	0.000122757
Exoc3l4	30.7706	-0.997341	0.238596	-4.18004	2.9146e-05	0.00097852
Tac3	91.6453	-0.99424	0.19933	-4.98792	6.10336e-07	3.50709e-05
Cdr2	118.017	-0.992584	0.188677	-5.26076	1.43462e-07	1.00862e-05
Sertad4	211.24	-0.987269	0.148976	-6.62702	3.42527e-11	5.24857e-09
Bcas1	3459.34	-0.986356	0.145582	-6.77524	1.24197e-11	2.16176e-09
Clcf1	9.29649	-0.981804	0.227944	-4.30721	1.65324e-05	0.000612466
Myrf	1931.14	-0.978135	0.150461	-6.50093	7.98254e-11	1.14489e-08
Ermn	946.791	-0.975199	0.138824	-7.02473	2.14484e-12	4.1347e-10
Camk4	2024.8	-0.970787	0.102439	-9.47671	2.62436e-21	2.35248e-18
Dgkh	3335.37	-0.969202	0.147312	-6.57923	4.72903e-11	7.12454e-09
Arrdc2	230.827	-0.96869	0.144206	-6.7174	1.85e-11	3.01516e-09
Ttyh2	756.401	-0.968528	0.137137	-7.06248	1.63559e-12	3.29471e-10
Hs3st1	311.545	-0.967903	0.137837	-7.02211	2.1855e-12	4.13993e-10
Enpp2	2184.67	-0.963389	0.240546	-4.00501	6.20151e-05	0.0018561
LOC500877	28.8308	-0.962361	0.230751	-4.17057	3.03845e-05	0.00101399
Hapln2	387.808	-0.9616	0.17889	-5.37538	7.6423e-08	5.85518e-06
LOC103690988	17.8285	-0.961344	0.239362	-4.01627	5.91261e-05	0.0017988
LOC108351265	21.5943	-0.941225	0.239956	-3.92249	8.76378e-05	0.00251387
Pls1	278.62	-0.938087	0.146837	-6.38865	1.67361e-10	2.23913e-08
Tmem63a	235.357	-0.932865	0.188194	-4.95692	7.16188e-07	3.97517e-05
Ankdd1a	54.4331	-0.924583	0.200326	-4.61538	3.92374e-06	0.000175423
LOC102546709	54.9989	-0.919296	0.217728	-4.22223	2.41894e-05	0.000849608
Lpar1	849.833	-0.918	0.137586	-6.67218	2.52025e-11	3.96343e-09
Ldlrap1	293.439	-0.913093	0.174275	-5.23937	1.61126e-07	1.11103e-05
Ryr1	152.511	-0.9081	0.21648	-4.19484	2.73062e-05	0.000932351
LOC100910088	307.274	-0.906178	0.169742	-5.33856	9.36899e-08	6.9696e-06
Myo1d	644.567	-0.905392	0.132117	-6.85296	7.23363e-12	1.27142e-09
Dagla	2554.69	-0.903314	0.10786	-8.37491	5.52643e-17	2.60731e-14
Ppp1r14a	198.272	-0.899854	0.210466	-4.27553	1.90682e-05	0.000689224
Hhip	247.618	-0.899082	0.172935	-5.19897	2.00399e-07	1.34058e-05
Plk5	93.703	-0.898044	0.196082	-4.57995	4.65087e-06	0.000204867
Npr1	261.77	-0.893839	0.191381	-4.67047	3.00517e-06	0.000140478
Dclk3	118.643	-0.893292	0.176714	-5.05501	4.30371e-07	2.60665e-05
Gjc3	193.369	-0.893193	0.166485	-5.36502	8.09407e-08	6.14875e-06
Fxyd7	408.181	-0.890543	0.175807	-5.06546	4.07417e-07	2.48441e-05
Pmp22	339.589	-0.890175	0.15313	-5.8132	6.12888e-09	5.97166e-07
Cryab	541.474	-0.889746	0.159731	-5.57027	2.54343e-08	2.21353e-06
Slain1	805.244	-0.888805	0.14314	-6.20933	5.32099e-10	6.48943e-08
Gjc2	379.282	-0.886744	0.189781	-4.67247	2.97599e-06	0.000140036
S100a4	37.5454	-0.886517	0.225065	-3.93894	8.18414e-05	0.00236654
RGD1304622	147.122	-0.883257	0.211526	-4.17565	2.97135e-05	0.000993849
Olfm3	286.319	-0.881376	0.141295	-6.23784	4.4365e-10	5.52345e-08
Cpm	480.841	-0.875437	0.119209	-7.34372	2.07732e-13	4.96563e-11
Pde8a	223.521	-0.871964	0.153773	-5.67047	1.42408e-08	1.30928e-06
Cdc42ep1	355.536	-0.862558	0.177372	-4.863	1.15621e-06	6.16919e-05
Opalin	1292.94	-0.862241	0.219772	-3.92335	8.73263e-05	0.00250895
Chn2	166.007	-0.854957	0.177259	-4.82321	1.41263e-06	7.31957e-05
LOC108350878	28.0277	-0.854723	0.233098	-3.66679	0.000245612	0.00610726
Evi2a	449.464	-0.854613	0.140333	-6.08988	1.12997e-09	1.28216e-07
Tprn	335.69	-0.852579	0.146469	-5.82089	5.85354e-09	5.79791e-07
Tmem125	83.9667	-0.850107	0.215192	-3.95045	7.80029e-05	0.00225918
Gpr62	135.705	-0.849076	0.17075	-4.97262	6.60547e-07	3.71232e-05
Snx22	47.5445	-0.847291	0.217261	-3.89988	9.62415e-05	0.00272148
Gsn	1818.07	-0.845546	0.169772	-4.98047	6.34305e-07	3.6101e-05
Cnp	5927.44	-0.84474	0.207342	-4.07414	4.61847e-05	0.001444
Prima1	139.256	-0.844382	0.181547	-4.65105	3.30247e-06	0.000150653
Map7	1263.37	-0.840412	0.121798	-6.90002	5.19936e-12	9.32142e-10
Abca8a	934.822	-0.840381	0.102856	-8.17043	3.0729e-16	1.22424e-13
Mkx	58.2189	-0.836815	0.208009	-4.02298	5.74661e-05	0.00175511
Pllp	823.803	-0.836174	0.181836	-4.59851	4.25522e-06	0.000188831
Scgb1c1	12.7604	-0.835534	0.228332	-3.6593	0.000252909	0.00624538
Car7	131.659	-0.834913	0.158947	-5.25277	1.49831e-07	1.0452e-05
Slc29a4	170.866	-0.833718	0.178772	-4.6636	3.1073e-06	0.000143576
Adgrg6	254.113	-0.832637	0.163924	-5.07941	3.78617e-07	2.33259e-05
Sox10	906.949	-0.832559	0.143499	-5.80186	6.55826e-09	6.32132e-07
Rffl	339.285	-0.83166	0.161906	-5.13667	2.79648e-07	1.79697e-05
Gpr37	2050.3	-0.827368	0.15566	-5.31523	1.06523e-07	7.7006e-06
Lyzl4	52.9958	-0.825535	0.222917	-3.70333	0.000212788	0.00544204
Phldb1	1855.05	-0.825119	0.16499	-5.00104	5.70213e-07	3.30835e-05
Sptssb	63.9555	-0.820017	0.199451	-4.11136	3.93328e-05	0.00126929
Cdc42ep2	288.965	-0.81756	0.168345	-4.85646	1.19502e-06	6.35739e-05
Car2	1501.93	-0.817551	0.121001	-6.75657	1.41293e-11	2.38972e-09
Dock5	296.081	-0.816455	0.196546	-4.15401	3.26705e-05	0.00107934
Tnfrsf11a	147.091	-0.815244	0.161595	-5.04497	4.53582e-07	2.7288e-05
Cdr1	21250.8	-0.814656	0.158727	-5.13243	2.8603e-07	1.81842e-05
Pou3f1	751.756	-0.813635	0.169371	-4.80385	1.55641e-06	7.97236e-05
Car14	197.141	-0.809707	0.190926	-4.24095	2.2258e-05	0.00079018
Folr1	40.1398	-0.80906	0.237144	-3.41168	0.000645636	0.013538
Yjefn3	102.781	-0.807738	0.187213	-4.31454	1.59936e-05	0.000594884
Loxl4	33.6989	-0.807523	0.235583	-3.42776	0.00060858	0.012912
Spata18	45.4187	-0.803269	0.232183	-3.45964	0.000540908	0.0116696
Josd2	211.349	-0.800806	0.165186	-4.84789	1.24781e-06	6.57963e-05
Tubb4a	12456.3	-0.793366	0.162076	-4.89503	9.82899e-07	5.35605e-05
Cntn2	2873.28	-0.793261	0.134887	-5.88094	4.07936e-09	4.23716e-07
Hhatl	54.5245	-0.792958	0.220442	-3.59713	0.000321748	0.00765026
Plekhf1	82.2903	-0.788756	0.195637	-4.03174	5.53656e-05	0.00170549
Kctd1	771.384	-0.788388	0.11988	-6.57649	4.81672e-11	7.19618e-09
RGD1561445	35.4615	-0.788188	0.225566	-3.49426	0.00047537	0.0105345
Insm1	65.0903	-0.788076	0.205089	-3.84261	0.000121731	0.00334722
Ccdc110	10.5082	-0.784667	0.235847	-3.32702	0.000877807	0.0175249
Eppk1	73.0222	-0.781568	0.216688	-3.60688	0.000309902	0.00745761
Ybx3	344.089	-0.781425	0.179719	-4.34804	1.3736e-05	0.000525023
Lrrc55	470.616	-0.780136	0.164009	-4.75668	1.96806e-06	9.77377e-05
Fah	275.631	-0.77996	0.15465	-5.04338	4.57378e-07	2.74243e-05
Gjb1	184.357	-0.778955	0.179165	-4.34769	1.37582e-05	0.000525023
Ucp2	398.575	-0.776496	0.187437	-4.14271	3.4323e-05	0.00112907
Osbpl3	194.339	-0.775624	0.167866	-4.6205	3.82819e-06	0.000172009
Mpped2	549.123	-0.775184	0.102879	-7.53491	4.88685e-14	1.26973e-11
Rnf43	264.957	-0.775022	0.177453	-4.36748	1.25689e-05	0.000484593
Eya4	68.4432	-0.773061	0.191439	-4.03816	5.38726e-05	0.00166235
Enpp6	126.296	-0.771941	0.214691	-3.59559	0.00032366	0.007677
Col9a3	107.405	-0.770284	0.199111	-3.86862	0.000109452	0.00304699
Tnfaip6	16.1102	-0.768475	0.239812	-3.20449	0.00135302	0.0246013
LOC108350046	33.7474	-0.766833	0.226293	-3.38867	0.000702335	0.0146073
Dusp10	117.603	-0.766041	0.19152	-3.9998	6.33966e-05	0.00189114
LOC361016	268.974	-0.763472	0.18181	-4.19928	2.67765e-05	0.000919633
Prr5l	139.593	-0.761882	0.202283	-3.76642	0.000165606	0.00435975
Clca1	22.394	-0.760912	0.23125	-3.29043	0.00100036	0.0194727
Tbx1	11.2259	-0.760773	0.234753	-3.24073	0.00119223	0.0221937
Fam160a1	44.3098	-0.759832	0.234483	-3.24046	0.00119337	0.0221937
Flt3lg	27.3471	-0.759368	0.232298	-3.26894	0.00107952	0.0206329
Sema3c	380.582	-0.758387	0.143578	-5.28204	1.2775e-07	9.01693e-06
Micall1	650.242	-0.75762	0.146924	-5.15655	2.51547e-07	1.6399e-05
Insc	80.8459	-0.755063	0.199498	-3.78482	0.000153823	0.00409767
Fam163b	1298.04	-0.754578	0.107274	-7.03411	2.00536e-12	3.90784e-10
Rasgef1c	39.2487	-0.753555	0.22396	-3.36468	0.000766312	0.015719
Atp10b	39.3968	-0.752953	0.232024	-3.24516	0.00117385	0.0218988
Rem2	122.966	-0.750871	0.161758	-4.64193	3.45172e-06	0.000156665
LOC100302465	66.2378	-0.749047	0.218774	-3.42384	0.000617423	0.0130687
Ctnna3	142.912	-0.746332	0.156205	-4.77791	1.77123e-06	8.89483e-05
Rhog	501.482	-0.746064	0.148327	-5.02988	4.90794e-07	2.92324e-05
LOC108350764	7.59917	-0.742214	0.227448	-3.26322	0.00110154	0.0209643
Arsi	12.6092	-0.739334	0.233512	-3.16614	0.00154475	0.0273119
Eml1	921.771	-0.737829	0.139065	-5.30564	1.12278e-07	8.01959e-06
Htr1b	149.859	-0.737464	0.184038	-4.00714	6.14586e-05	0.00184693
Shb	103.678	-0.736501	0.210546	-3.49806	0.000468662	0.0104116
Ano1	47.5171	-0.734156	0.22422	-3.27427	0.00105936	0.020378
Myo5c	25.9304	-0.732474	0.231615	-3.16247	0.00156439	0.027632
RGD1310819	3424.65	-0.731836	0.109504	-6.68319	2.338e-11	3.70935e-09
Shf	262.402	-0.73126	0.128456	-5.69267	1.25066e-08	1.15576e-06
Syt7	4664.61	-0.728928	0.0941783	-7.73987	9.95207e-15	3.23728e-12
LOC680875	53.3619	-0.728717	0.215509	-3.38137	0.000721246	0.0149486
Pou3f4	67.3529	-0.728568	0.208924	-3.48724	0.000488029	0.0107486
Cd9	597.565	-0.728162	0.146202	-4.98053	6.34106e-07	3.6101e-05
Gal3st1	180.347	-0.727605	0.181417	-4.01067	6.05474e-05	0.00182743
Elovl1	387.967	-0.727592	0.188302	-3.86397	0.000111559	0.00309124
Ppp1r1b	770.938	-0.726415	0.118318	-6.13952	8.27736e-10	9.69315e-08
Serinc5	1481.3	-0.725282	0.14126	-5.13438	2.8307e-07	1.80601e-05
F12	52.9902	-0.724876	0.215281	-3.36711	0.000759595	0.015617
Ninj2	81.5446	-0.724575	0.224043	-3.23409	0.0012203	0.0225541
Svep1	410.277	-0.721643	0.125332	-5.75786	8.51889e-09	8.12376e-07
Arhgef10	865.21	-0.721246	0.135843	-5.30942	1.09974e-07	7.91811e-06
Prr18	597.775	-0.720844	0.174492	-4.13111	3.61024e-05	0.00117895
Klk6	200.221	-0.720459	0.211501	-3.40641	0.000658224	0.0137697
Ano3	952.816	-0.719527	0.168048	-4.28168	1.85491e-05	0.000676982
Endod1	1285.51	-0.718057	0.0859171	-8.35756	6.40269e-17	2.94327e-14
Tgfa	249.624	-0.716799	0.146532	-4.89177	9.99323e-07	5.40267e-05
Gng8	43.6107	-0.716141	0.214097	-3.34493	0.000823036	0.0166539
Gpd1	1828.64	-0.715645	0.169504	-4.22198	2.42163e-05	0.000849608
Slc4a2	478.469	-0.712735	0.18703	-3.81082	0.000138509	0.00377959
LOC100911522	27.2394	-0.711904	0.240535	-2.95967	0.00307973	0.0473123
Rasl11b	289.963	-0.710251	0.169332	-4.19444	2.73548e-05	0.000932351
Fam222a	177.464	-0.708314	0.168597	-4.20123	2.65466e-05	0.000917007
Ntf3	82.1965	-0.708244	0.180593	-3.92176	8.79032e-05	0.00251746
Prox1	2277.29	-0.705345	0.108546	-6.49812	8.13314e-11	1.15723e-08
Zfp862	66.2539	-0.705066	0.18914	-3.72774	0.000193204	0.0049982
Otud7b	1479.66	-0.704567	0.104885	-6.71753	1.84836e-11	3.01516e-09
RGD1309079	310.463	-0.704053	0.126247	-5.57678	2.45011e-08	2.14271e-06
Rhou	901.055	-0.702546	0.116363	-6.03756	1.56466e-09	1.7532e-07
Slc8a2	4067.47	-0.701914	0.118166	-5.94007	2.84902e-09	3.05851e-07
Inf2	1740.63	-0.701172	0.135788	-5.16373	2.42071e-07	1.59553e-05
Jph1	391.314	-0.700613	0.118538	-5.91046	3.41162e-09	3.61914e-07
Kcnq4	54.0947	-0.700573	0.22793	-3.07363	0.00211468	0.0352342
Necab3	278.258	-0.70039	0.149923	-4.67168	2.98753e-06	0.00014021
Cotl1	1033.43	-0.698753	0.104994	-6.65515	2.83014e-11	4.37403e-09
LOC102548116	470.394	-0.69523	0.165807	-4.193	2.75284e-05	0.000934715
Gna12	4336.31	-0.690416	0.134435	-5.1357	2.81097e-07	1.79983e-05
Unc5b	957.282	-0.68996	0.153498	-4.4949	6.96014e-06	0.000294296
Cebpd	102.024	-0.688568	0.186115	-3.6997	0.000215858	0.00548439
Mex3b	366.059	-0.686091	0.141917	-4.83445	1.33516e-06	6.97863e-05
Hpca	14071.1	-0.685213	0.101864	-6.72678	1.73461e-11	2.87945e-09
Jam3	366.517	-0.681718	0.116522	-5.85057	4.89893e-09	4.96203e-07
Nkd1	320.023	-0.676184	0.149257	-4.53033	5.88914e-06	0.000252594
Npc1	966.76	-0.672769	0.101657	-6.61801	3.64054e-11	5.53116e-09
Sema3b	177.997	-0.672082	0.188839	-3.55903	0.000372231	0.00864424
Col2a1	8.546	-0.672	0.225584	-2.97893	0.00289253	0.0449123
Kcnh7	1392.48	-0.671731	0.137325	-4.89154	1.00049e-06	5.40267e-05
Il17d	82.6353	-0.667307	0.200939	-3.32095	0.000897128	0.0178114
Creb5	206.111	-0.665115	0.17614	-3.77606	0.00015933	0.00422554
Zfp238	7632.03	-0.664292	0.083567	-7.94921	1.87704e-15	6.59835e-13
Litaf	298.532	-0.664286	0.149764	-4.43555	9.18379e-06	0.000375464
Nhlh1	104.435	-0.664199	0.214646	-3.09439	0.00197216	0.0332302
Larp6	479.021	-0.66301	0.129758	-5.10958	3.22868e-07	2.03101e-05
Kif13b	906.45	-0.661766	0.132032	-5.01217	5.38192e-07	3.16852e-05
LOC102548695	216.596	-0.661202	0.159757	-4.13879	3.49145e-05	0.00114433
Carhsp1	439.37	-0.657872	0.160186	-4.10694	4.0094e-05	0.00128818
Kcns2	295.019	-0.657376	0.183486	-3.58271	0.000340049	0.00796915
Prkcq	175.449	-0.656923	0.191327	-3.43351	0.00059581	0.012671
Slc12a2	1619.69	-0.654304	0.0850975	-7.68887	1.4844e-14	4.58832e-12
Rph3a	3640.5	-0.653894	0.125921	-5.19289	2.07058e-07	1.37487e-05
Gk5	48.2647	-0.652934	0.210542	-3.10121	0.00192732	0.0326587
Plekha2	146.347	-0.65073	0.154883	-4.20142	2.65249e-05	0.000917007
Tmem98	109.209	-0.650303	0.207652	-3.1317	0.00173796	0.0300262
LOC103694042	340.323	-0.649903	0.158636	-4.09682	4.18859e-05	0.00134095
Slc44a1	1795.43	-0.648913	0.11843	-5.4793	4.27009e-08	3.52784e-06
Ppp3ca	12197.8	-0.648345	0.0903808	-7.17349	7.31116e-13	1.59847e-10
RGD1310951	509.18	-0.646874	0.110152	-5.87257	4.29094e-09	4.42114e-07
Csrp1	2906.75	-0.646232	0.136752	-4.72557	2.29474e-06	0.000112405
Ppfibp2	188.103	-0.646054	0.171809	-3.76031	0.000169705	0.00444156
Ndrg1	1167.81	-0.644465	0.118889	-5.42071	5.93618e-08	4.66771e-06
Zdhhc9	694.728	-0.642868	0.141877	-4.53117	5.86578e-06	0.000252594
Pik3c2b	612.519	-0.641936	0.152475	-4.21011	2.55251e-05	0.000892034
LOC102551473	43.1643	-0.64132	0.215017	-2.98265	0.00285769	0.0445502
Boc	238.031	-0.641061	0.15297	-4.19077	2.78008e-05	0.00094218
Atp11a	1389.22	-0.639802	0.104606	-6.11631	9.5766e-10	1.10767e-07
NEWGENE_1310139	2154.31	-0.638568	0.102253	-6.24497	4.2388e-10	5.31421e-08
Plekhb1	2375.02	-0.638537	0.144849	-4.40829	1.0419e-05	0.000416019
Cdo1	595.816	-0.638242	0.0973833	-6.55391	5.60499e-11	8.30465e-09
Slc16a14	607.087	-0.638241	0.128259	-4.9762	6.4844e-07	3.66727e-05
Gabrd	315.017	-0.637556	0.143492	-4.44314	8.86566e-06	0.00036623
Tbr1	434.753	-0.635956	0.140393	-4.52982	5.90343e-06	0.000252594
Sema5a	4198.98	-0.635836	0.13099	-4.85408	1.20944e-06	6.41505e-05
Camk2b	15182	-0.635036	0.0774966	-8.19437	2.51902e-16	1.02639e-13
Kcna6	1373.41	-0.633921	0.108942	-5.81888	5.92437e-09	5.83583e-07
Gpr155	910.991	-0.633715	0.11883	-5.33297	9.66185e-08	7.1283e-06
Aspa	141.027	-0.633185	0.158046	-4.00632	6.1671e-05	0.00184889
Atf5	409.406	-0.632609	0.163148	-3.87753	0.000105522	0.00294673
Slc6a9	861.068	-0.632489	0.173255	-3.65063	0.000261593	0.00640689
Plxnb3	559.223	-0.631334	0.159192	-3.96586	7.3133e-05	0.00213925
Gpr12	164.484	-0.630768	0.147151	-4.28652	1.81491e-05	0.000665392
Adora1	1586.22	-0.625675	0.112793	-5.54712	2.90415e-08	2.46756e-06
Trpc6	318.153	-0.624153	0.124421	-5.01648	5.26274e-07	3.12419e-05
Chst3	112.141	-0.624126	0.200621	-3.11097	0.00186474	0.0318999
Scn1b	3322.73	-0.622603	0.122738	-5.0726	3.92417e-07	2.40342e-05
Ppp1r16b	5984.73	-0.622573	0.104503	-5.95745	2.56207e-09	2.76704e-07
Arhgap12	915.219	-0.622525	0.11451	-5.43642	5.43615e-08	4.37037e-06
Usp54	2067.82	-0.621195	0.102289	-6.07294	1.25591e-09	1.41609e-07
Kank1	853.327	-0.621144	0.11818	-5.2559	1.47303e-07	1.03158e-05
Trhde	559.583	-0.618526	0.134825	-4.58762	4.48337e-06	0.000197975
Pacsin3	307.372	-0.617841	0.137628	-4.48922	7.14828e-06	0.00030154
Gpr176	278.468	-0.615717	0.132186	-4.65795	3.19376e-06	0.000146439
Wscd1	3067.68	-0.615036	0.136122	-4.51826	6.2349e-06	0.000266141
Fbxo32	144.409	-0.614967	0.175177	-3.51054	0.000447191	0.010009
Plpp6	426.415	-0.613815	0.138835	-4.42119	9.81579e-06	0.000395455
Rerg	380.917	-0.612893	0.152154	-4.0281	5.62291e-05	0.00172464
Orai2	1178.8	-0.610481	0.103122	-5.91997	3.21996e-09	3.43616e-07
Stat6	190.429	-0.608733	0.193424	-3.14715	0.0016487	0.028837
Myo1e	311.794	-0.608221	0.162568	-3.74134	0.000183041	0.00476277
Stxbp6	880.434	-0.606264	0.12834	-4.72388	2.3139e-06	0.00011279
Gpr68	169.124	-0.605868	0.174609	-3.46986	0.000520733	0.0112838
Zc3hav1	203.191	-0.605809	0.194467	-3.11523	0.00183799	0.0315024
Egr1	743.229	-0.605449	0.144818	-4.18075	2.90544e-05	0.00097852
Chd7	639.349	-0.604776	0.117947	-5.12752	2.93579e-07	1.85982e-05
RGD1563888	297.846	-0.604699	0.143999	-4.19933	2.67711e-05	0.000919633
Rasd2	999.763	-0.604065	0.132791	-4.549	5.39015e-06	0.000235121
Plekhg1	1072.83	-0.603845	0.130722	-4.61929	3.85054e-06	0.000172581
Hn1l	124.047	-0.601984	0.187372	-3.21278	0.00131459	0.0240735
Crispld1	81.1366	-0.600925	0.183554	-3.27383	0.00106102	0.020388
Ptpn3	1056.08	-0.60003	0.142654	-4.2062	2.59695e-05	0.00090229
Calhm2	99.5468	-0.599291	0.169214	-3.54161	0.000397689	0.00908251
Dpf3	189.877	-0.598851	0.156287	-3.83173	0.000127248	0.00348822
Vwa5b1	75.8062	-0.598441	0.200518	-2.98448	0.00284062	0.0443612
Olig1	1446.23	-0.597987	0.124623	-4.79838	1.59957e-06	8.12859e-05
Tjp2	705.111	-0.597307	0.142433	-4.1936	2.74561e-05	0.000934029
Mettl7a	657.178	-0.595854	0.101507	-5.87007	4.35611e-09	4.46265e-07
Sgk3	150.125	-0.59515	0.15059	-3.95212	7.74616e-05	0.00224714
Satb2	347.568	-0.594718	0.165146	-3.60116	0.000316801	0.00757922
Plcl1	962.566	-0.594572	0.121908	-4.87721	1.07599e-06	5.77555e-05
RGD1311084	67.5139	-0.593682	0.195783	-3.03234	0.00242662	0.039335
Dgkz	8127.67	-0.593634	0.116505	-5.09535	3.48101e-07	2.15199e-05
Rgs3	621.483	-0.592448	0.11921	-4.96976	6.70355e-07	3.75567e-05
Fstl4	183.66	-0.589134	0.167683	-3.51339	0.00044243	0.00993971
Ccp110	1054.98	-0.589003	0.103159	-5.70966	1.132e-08	1.05153e-06
Ephb2	356.894	-0.587951	0.132966	-4.42181	9.78785e-06	0.000395218
Epha5	2054.41	-0.587462	0.0844424	-6.95696	3.47703e-12	6.40915e-10
LOC685203	159.351	-0.586584	0.155193	-3.77971	0.000157009	0.00417016
Kcnj11	290.078	-0.586307	0.132877	-4.41241	1.02226e-05	0.000409751
Gstt3	536.754	-0.586012	0.162416	-3.60809	0.000308461	0.00743291
Pcsk6	464.524	-0.585797	0.133476	-4.38878	1.13988e-05	0.000447172
Tmem151a	2165.14	-0.585083	0.122424	-4.77916	1.76027e-06	8.86465e-05
Fhdc1	242.62	-0.584593	0.174335	-3.35328	0.000798589	0.0162325
Rasgrp1	4920.45	-0.58278	0.123908	-4.70333	2.55947e-06	0.000122757
Gab1	799.276	-0.581905	0.136638	-4.25874	2.05586e-05	0.000734212
Rasd1	439.196	-0.581828	0.123219	-4.72191	2.33646e-06	0.000113518
Qdpr	1390.83	-0.58077	0.178589	-3.25199	0.00114598	0.0216265
Bcl6	684.897	-0.579774	0.122401	-4.73668	2.17249e-06	0.000106708
Piga	97.5393	-0.579018	0.195307	-2.96465	0.00303025	0.046672
Atad2	93.648	-0.57697	0.174702	-3.3026	0.000957935	0.0187999
Kcnd2	1942.64	-0.576363	0.09272	-6.21616	5.09455e-10	6.25583e-08
Inpp5f	771.015	-0.573986	0.140722	-4.07885	4.5259e-05	0.00142102
Aldh3b2	100.09	-0.572684	0.170514	-3.35858	0.000783439	0.0160154
Prag1	1075.17	-0.572205	0.121484	-4.71014	2.47552e-06	0.000119626
Ankrd34c	127.301	-0.572131	0.181069	-3.15975	0.00157904	0.0278358
Cebpb	188.7	-0.571312	0.170174	-3.35722	0.000787298	0.0160577
Fnbp1	1406.35	-0.571287	0.133564	-4.27727	1.89203e-05	0.000686713
Fmn1	877.855	-0.570421	0.136457	-4.18022	2.91226e-05	0.00097852
Map6d1	491.516	-0.570094	0.141957	-4.01596	5.92049e-05	0.0017988
Ldlr	587.69	-0.569731	0.136422	-4.17623	2.96376e-05	0.000993165
Entpd3	95.3563	-0.569437	0.17523	-3.24965	0.00115547	0.0216505
Cdc40	835.66	-0.568969	0.135996	-4.18373	2.8677e-05	0.000968213
Atp2b1	9808.73	-0.567965	0.0880946	-6.44722	1.13924e-10	1.58328e-08
Kcnj6	4555.58	-0.567658	0.110945	-5.11658	3.11119e-07	1.96399e-05
Nr4a1	489.998	-0.564968	0.162414	-3.47856	0.000504115	0.0110351
Sphkap	2535.49	-0.564486	0.108549	-5.20031	1.98962e-07	1.33595e-05
Adpgk	374.272	-0.562617	0.156337	-3.59875	0.000319754	0.00762307
Faap100	218.22	-0.56188	0.129643	-4.33406	1.46383e-05	0.000549027
Bcl11b	2309.34	-0.561589	0.119681	-4.6924	2.70019e-06	0.000128406
Rgs14	1492.38	-0.560379	0.124437	-4.50332	6.69007e-06	0.000284507
Lrrc1	90.0665	-0.558983	0.174261	-3.20774	0.00133783	0.0243994
Nfasc	6271.38	-0.558612	0.120503	-4.63566	3.55796e-06	0.000161078
Efhd1	242.703	-0.5582	0.142459	-3.91832	8.91669e-05	0.00254437
Kif1c	2400.45	-0.557335	0.119689	-4.65653	3.21586e-06	0.000147077
Gltp	387.074	-0.557187	0.174963	-3.1846	0.00144956	0.0259878
Clmn	1617.47	-0.557113	0.116274	-4.79138	1.65639e-06	8.38863e-05
Egln3	165.326	-0.556627	0.16311	-3.41258	0.000643519	0.0135094
Gpr63	268.168	-0.555529	0.163976	-3.38786	0.000704397	0.0146332
Tank	132.934	-0.555335	0.162468	-3.41812	0.000630563	0.0132685
Ddr1	1273.66	-0.554029	0.154088	-3.59553	0.000323729	0.007677
Tspan15	196.052	-0.5523	0.163103	-3.38621	0.00070864	0.0147043
Ccdc71l	356.625	-0.551956	0.130402	-4.23273	2.30876e-05	0.000818012
Iqgap2	1116.57	-0.551624	0.110077	-5.01124	5.40812e-07	3.16852e-05
Ptp4a3	482.172	-0.549807	0.126462	-4.34759	1.3764e-05	0.000525023
Mybph	982.099	-0.549222	0.126666	-4.33599	1.45108e-05	0.000547684
LOC103691527	620.208	-0.548092	0.137586	-3.98364	6.78668e-05	0.00200778
Gdpd5	216.374	-0.547502	0.149679	-3.65785	0.000254343	0.00627217
Enpp4	715.95	-0.547356	0.145965	-3.74992	0.000176893	0.00461621
Mtmr2	806.112	-0.546684	0.105742	-5.16996	2.34139e-07	1.54895e-05
Pacs2	3578.66	-0.546656	0.122198	-4.47353	7.69374e-06	0.000323029
Htr5b	159.03	-0.546502	0.178869	-3.05533	0.00224816	0.0370451
Grin2a	8019.13	-0.544493	0.0911334	-5.97468	2.30544e-09	2.52024e-07
Arg1	82.0074	-0.54382	0.17976	-3.02526	0.00248416	0.0399784
Abca2	9297.03	-0.541138	0.126902	-4.26423	2.00595e-05	0.000720694
Sipa1l3	3782.2	-0.539777	0.113763	-4.74476	2.08754e-06	0.000103101
Neurod2	952.862	-0.535469	0.12059	-4.44041	8.97882e-06	0.000370051
Onecut2	109.121	-0.533752	0.178217	-2.99495	0.00274489	0.043167
Syt2	214.502	-0.531978	0.171795	-3.09659	0.00195758	0.0330154
Cdh6	237.029	-0.529696	0.135194	-3.91805	8.92688e-05	0.00254437
Mbd6	258.767	-0.528604	0.148383	-3.56244	0.000367422	0.00854363
Spsb1	353.261	-0.527674	0.146777	-3.59506	0.000324313	0.00768068
Mtus1	495.254	-0.525774	0.142542	-3.68856	0.000225531	0.00567777
Sirt2	2036.77	-0.524759	0.119348	-4.39686	1.09827e-05	0.000433696
Ptpn11	4384.68	-0.523884	0.0942215	-5.56013	2.69569e-08	2.33471e-06
Hapln4	3937.84	-0.523511	0.143897	-3.6381	0.000274654	0.00668114
Trpc5	1088.49	-0.522707	0.103252	-5.06246	4.13874e-07	2.51523e-05
Brinp1	2415.18	-0.522233	0.0921575	-5.66674	1.45541e-08	1.33126e-06
Cers2	441.851	-0.521867	0.132008	-3.95331	7.70783e-05	0.00223964
Mef2c	1860.25	-0.520238	0.100925	-5.15469	2.54047e-07	1.6502e-05
Mgll	3116.77	-0.518868	0.0980756	-5.29049	1.21986e-07	8.64414e-06
Il1rap	566.815	-0.518659	0.0992832	-5.22404	1.75063e-07	1.19336e-05
Prdm8	511.38	-0.517596	0.120651	-4.29002	1.78655e-05	0.000657685
Zeb2	6169.07	-0.517512	0.101466	-5.10035	3.39023e-07	2.10311e-05
Fen1	142.547	-0.517157	0.16965	-3.04838	0.00230083	0.0377049
Lrrc8b	1609.82	-0.516382	0.0951578	-5.42658	5.74446e-08	4.57719e-06
Lgi3	1214.31	-0.516127	0.136035	-3.79406	0.000148203	0.00397752
Mtcl1	730.623	-0.515708	0.154982	-3.32754	0.000876178	0.0175118
Ttll5	820.746	-0.515705	0.11636	-4.43198	9.33702e-06	0.000380441
Paxbp1	311.276	-0.514331	0.128359	-4.00697	6.15025e-05	0.00184693
Cabp7	3700.53	-0.513654	0.107695	-4.76951	1.84673e-06	9.22323e-05
Jdp2	308.628	-0.513036	0.13809	-3.71524	0.000203013	0.00522933
Sema4d	924.914	-0.512746	0.153253	-3.34575	0.000820618	0.0166238
Pxdn	336.726	-0.512725	0.142665	-3.59392	0.00032574	0.00770432
Jakmip3	491.284	-0.512702	0.129624	-3.95531	7.64344e-05	0.00222454
Usp2	782.013	-0.512225	0.0992944	-5.15865	2.48742e-07	1.6335e-05
Rcan2	1317.54	-0.512061	0.127128	-4.02791	5.6276e-05	0.00172464
Enc1	11545	-0.511425	0.0826517	-6.18771	6.10435e-10	7.2563e-08
Vps13c	2472.77	-0.510473	0.0964826	-5.29083	1.21764e-07	8.64414e-06
Nsmce4a	106.022	-0.51	0.169613	-3.00685	0.0026397	0.0419172
Mfsd4a	314.779	-0.509301	0.148016	-3.44084	0.000579909	0.0123917
Flnc	580.033	-0.507991	0.150348	-3.37876	0.000728144	0.0150567
Rb1	487.752	-0.507964	0.120305	-4.22229	2.41832e-05	0.000849608
Slc30a3	1104.11	-0.507318	0.111864	-4.53512	5.757e-06	0.000248702
Arpc2	2257.35	-0.505868	0.0973311	-5.19739	2.02102e-07	1.34694e-05
Kdm7a	1047.91	-0.504379	0.110581	-4.56117	5.08703e-06	0.000222984
Tmcc3	1043.7	-0.503001	0.145502	-3.45701	0.000546206	0.0117556
St6galnac3	253.421	-0.502211	0.132565	-3.78842	0.000151607	0.00404465
Gfap	11738.9	-0.502188	0.164657	-3.04991	0.00228908	0.0376501
Arhgef25	1406.85	-0.502005	0.10672	-4.70395	2.55176e-06	0.000122757
Chrm3	981.614	-0.501969	0.0938186	-5.35042	8.77509e-08	6.58242e-06
Frmd5	495.011	-0.501265	0.114591	-4.37438	1.21778e-05	0.000473585
Igfbp4	366.124	-0.50079	0.135577	-3.69377	0.000220955	0.00557926
LOC100125362	2285.28	-0.500571	0.0815452	-6.13858	8.32634e-10	9.69315e-08
Arhgap23	1843.53	-0.500441	0.121895	-4.1055	4.0344e-05	0.0012939
Snx15	187.574	-0.500048	0.158803	-3.14886	0.00163906	0.0287371
Ankmy1	228.747	-0.498101	0.150568	-3.30814	0.000939184	0.018556
Napa	2876.65	-0.497856	0.08836	-5.63441	1.75661e-08	1.59053e-06
Nacad	1161.73	-0.497633	0.130066	-3.82599	0.000130249	0.00356504
Abcc8	500.238	-0.496869	0.133073	-3.7338	0.000188609	0.0048985
Rimbp2	2673.34	-0.495346	0.0929421	-5.32963	9.84157e-08	7.23113e-06
Eepd1	231.345	-0.494888	0.13887	-3.56368	0.000365693	0.00852443
LOC100912577	454.733	-0.494221	0.158862	-3.11101	0.00186447	0.0318999
Smad3	983.659	-0.494138	0.0922674	-5.3555	8.5318e-08	6.45393e-06
RGD1304694	2041.18	-0.493522	0.118985	-4.14777	3.35735e-05	0.00110644
Dusp6	569.789	-0.491493	0.143484	-3.42542	0.000613853	0.0130085
Map4k4	3034.94	-0.489446	0.126011	-3.88416	0.000102685	0.00287199
Kif13a	726.845	-0.489423	0.109074	-4.48707	7.22103e-06	0.000303893
Grb14	354.258	-0.487046	0.137001	-3.55504	0.000377918	0.00876497
Frmd4b	573.643	-0.485666	0.117484	-4.13387	3.56698e-05	0.00116695
Ephb1	632.058	-0.484078	0.135191	-3.5807	0.000342672	0.00802013
Mvb12b	3403.99	-0.481983	0.109052	-4.41975	9.88143e-06	0.000397207
Pip4k2a	835.991	-0.481783	0.0984699	-4.8927	9.9463e-07	5.40267e-05
Pxylp1	280.326	-0.48144	0.128504	-3.74648	0.00017933	0.00467301
Tanc1	3052.39	-0.480943	0.0739192	-6.50633	7.70107e-11	1.11343e-08
Sbf1	4796.82	-0.474631	0.116162	-4.08592	4.3902e-05	0.0013857
Napepld	339.92	-0.474236	0.151915	-3.12173	0.00179792	0.0310233
Ubl7	1413.98	-0.474182	0.128861	-3.67979	0.000233426	0.00584478
Dbndd2	793.466	-0.472932	0.150713	-3.13796	0.00170128	0.02957
Adamts20	188.788	-0.472402	0.154924	-3.04924	0.0022942	0.0376997
Cap2	2565.72	-0.472304	0.0843711	-5.59794	2.16919e-08	1.91573e-06
Oxsr1	780.269	-0.471248	0.121829	-3.86811	0.000109684	0.00304869
LOC102556178	366.878	-0.470944	0.156486	-3.0095	0.00261679	0.0416271
Mtf1	678.821	-0.470462	0.106072	-4.43531	9.19393e-06	0.000375464
Cacna1a	3418.81	-0.470033	0.0851236	-5.52177	3.35602e-08	2.82473e-06
Bok	453.548	-0.469046	0.119534	-3.92396	8.71036e-05	0.00250657
Stx6	1457.98	-0.468861	0.0912037	-5.14081	2.73558e-07	1.76415e-05
Coro7	1158.34	-0.467741	0.0856809	-5.45911	4.78536e-08	3.89964e-06
Chst15	743.851	-0.467424	0.136926	-3.41369	0.000640883	0.0134698
Txnip	772.989	-0.466687	0.157278	-2.96727	0.00300458	0.0463563
Smad1	338.802	-0.465038	0.138801	-3.35038	0.000807005	0.0163665
Tle1	655.494	-0.463799	0.121688	-3.81137	0.000138197	0.00377683
Arrdc3	420.674	-0.463752	0.149685	-3.09819	0.00194704	0.0328726
Lmo3	851.061	-0.463269	0.128128	-3.61568	0.000299562	0.0072477
Pitpnm2	4721.82	-0.463019	0.0963144	-4.80737	1.52929e-06	7.87846e-05
Sertad2	437.747	-0.462843	0.131943	-3.5079	0.000451662	0.0100839
Plekha1	832.344	-0.462795	0.0996618	-4.64365	3.423e-06	0.000155755
Foxn3	1454.04	-0.462413	0.124672	-3.70903	0.000208052	0.00534377
Tcp11l2	283.207	-0.462273	0.124899	-3.70119	0.000214594	0.00548041
Cblb	574.62	-0.460122	0.105962	-4.34235	1.40969e-05	0.000535579
Olig2	399.323	-0.45908	0.152735	-3.00572	0.0026495	0.0420356
Hace1	767.608	-0.459052	0.112297	-4.08783	4.35424e-05	0.00137952
Cdkn1b	380.118	-0.458651	0.114726	-3.9978	6.39348e-05	0.00190403
Pm20d2	327.232	-0.458491	0.12402	-3.69692	0.00021823	0.00553385
Erbin	1143.43	-0.458172	0.0819322	-5.59209	2.24349e-08	1.97163e-06
Desi1	667.788	-0.458026	0.124363	-3.68298	0.000230526	0.00578834
Sema6d	1732.04	-0.457334	0.0923334	-4.95307	7.3052e-07	4.02977e-05
Limd2	522.155	-0.457285	0.144168	-3.1719	0.00151445	0.0268823
Scn3b	5626.16	-0.45699	0.0815706	-5.60239	2.11417e-08	1.87638e-06
Zfp536	932.463	-0.45563	0.106929	-4.26105	2.03468e-05	0.000729555
Gabra4	1123.88	-0.455283	0.148907	-3.05751	0.00223187	0.0368784
Camk2n1	2178.79	-0.4549	0.117665	-3.86605	0.000110611	0.00306972
Btbd3	3862.13	-0.454868	0.104507	-4.3525	1.34592e-05	0.000516694
Cox17	165.671	-0.454341	0.146102	-3.10975	0.00187247	0.0320015
Ttc9	358.054	-0.453088	0.125857	-3.60001	0.000318203	0.00759619
Snn	2542.17	-0.452891	0.102084	-4.43645	9.14561e-06	0.0003752
Arhgef2	2324.49	-0.452611	0.0907831	-4.98563	6.17601e-07	3.53749e-05
LOC100361083	450.499	-0.451862	0.126246	-3.57922	0.000344618	0.00805517
Tmeff1	670.313	-0.450295	0.12535	-3.59229	0.000327782	0.00772233
C1ql2	543.586	-0.45023	0.140437	-3.20592	0.00134632	0.0245044
Hsd17b11	379.871	-0.447966	0.149332	-2.99979	0.00270165	0.0426984
Mast3	5446.23	-0.446477	0.0972993	-4.5887	4.46022e-06	0.000197439
Epha6	2504.91	-0.445358	0.111034	-4.011	6.04617e-05	0.00182743
Ptma	1816.18	-0.445177	0.124931	-3.56337	0.000366121	0.00852443
Stmn1	2365.63	-0.444976	0.108861	-4.08755	4.35953e-05	0.00137952
Adarb1	2982.89	-0.444508	0.117016	-3.79868	0.000145468	0.00392174
Camkk1	3598.99	-0.443147	0.0859328	-5.1569	2.51073e-07	1.6399e-05
Tmc7	191.292	-0.442734	0.15044	-2.94292	0.00325134	0.0495664
Dock10	2293.44	-0.441581	0.113315	-3.89694	9.74166e-05	0.00275037
Syt14	571.186	-0.4414	0.126608	-3.48635	0.000489653	0.0107712
Slc6a8	1291.16	-0.440773	0.112651	-3.91274	9.12538e-05	0.00259271
Ifrd1	356.692	-0.44042	0.124033	-3.55082	0.000384031	0.00886089
Dgki	2488.35	-0.438622	0.0811588	-5.40448	6.49956e-08	5.06031e-06
Tmod1	305.642	-0.43828	0.116728	-3.75473	0.000173529	0.00453503
Atp2b2	9759.31	-0.437366	0.0787646	-5.55283	2.81077e-08	2.39959e-06
Pnpla2	319.22	-0.436426	0.14689	-2.9711	0.00296736	0.0458692
Kat2b	440.752	-0.435842	0.118984	-3.66302	0.00024926	0.00616752
Sesn1	707.696	-0.435806	0.0997365	-4.36957	1.24491e-05	0.000482047
Daam2	1380.39	-0.435457	0.122665	-3.54996	0.000385294	0.00887861
Maml2	858.736	-0.434972	0.106889	-4.06937	4.71412e-05	0.00146982
Zfp827	716.658	-0.434893	0.11432	-3.80418	0.000142275	0.00385302
Rnpepl1	363.544	-0.432433	0.141873	-3.04803	0.00230348	0.0377095
Asap1	937.48	-0.430542	0.118129	-3.64468	0.00026772	0.00653909
Map2k7	403.322	-0.429793	0.135143	-3.18029	0.00147129	0.0262984
Tbc1d16	639.38	-0.429218	0.0989647	-4.33708	1.44387e-05	0.000546112
Arl15	730.859	-0.428382	0.115906	-3.69595	0.000219062	0.00554682
Tbc1d30	458.708	-0.428208	0.10511	-4.0739	4.62325e-05	0.001444
LOC102554622	452.267	-0.425385	0.138558	-3.07009	0.00213997	0.0355565
Gpc1	2034.04	-0.422584	0.106311	-3.97496	7.03908e-05	0.00207219
Spock3	863.862	-0.420372	0.137877	-3.0489	0.00229683	0.0377049
Pqlc1	323.548	-0.418838	0.125443	-3.33887	0.000841209	0.0169262
Rtkn	835.606	-0.416165	0.13766	-3.02314	0.00250169	0.0401885
LOC102556092	533.4	-0.415965	0.128997	-3.22462	0.00126141	0.0232182
Pard3	526.78	-0.415554	0.106932	-3.88614	0.000101852	0.00285313
Cpne4	2803.29	-0.412865	0.124957	-3.30405	0.000952979	0.0187336
Rbfox1	3687.98	-0.412489	0.0786784	-5.24271	1.58232e-07	1.09529e-05
B3gat1	4025.1	-0.412286	0.0940073	-4.38568	1.15623e-05	0.000451609
Ccdc94	240.542	-0.411728	0.1245	-3.30706	0.000942797	0.0185946
Kcnip4	616.399	-0.410963	0.116407	-3.53041	0.000414916	0.00942791
Fam19a2	688.084	-0.40984	0.1233	-3.32392	0.000887605	0.0176811
Dusp7	1234.16	-0.409176	0.12286	-3.33043	0.000867133	0.0173892
Secisbp2l	3430.04	-0.408613	0.095533	-4.27719	1.89267e-05	0.000686713
Fndc5	1223.67	-0.407839	0.124851	-3.2666	0.00108849	0.0207822
Dnajb5	1233.1	-0.406454	0.100826	-4.03123	5.5485e-05	0.00170624
Brpf1	569.583	-0.406406	0.124045	-3.27629	0.00105181	0.0202761
Kcnq3	2624.89	-0.406311	0.125117	-3.24745	0.00116444	0.0217685
Kbtbd11	1414.73	-0.405362	0.0843739	-4.80436	1.55251e-06	7.97236e-05
Camk2a	24488.9	-0.404528	0.0981686	-4.12075	3.77641e-05	0.00122637
Ubl3	2225.86	-0.404094	0.0982916	-4.11118	3.93645e-05	0.00126929
Dusp3	2961.62	-0.404002	0.0950203	-4.25174	2.12112e-05	0.000756014
Megf9	1598.88	-0.402913	0.105797	-3.80837	0.000139887	0.0038114
Homer3	682.759	-0.402611	0.126946	-3.17151	0.00151648	0.0268916
Phc2	876.447	-0.402527	0.101226	-3.97652	6.99325e-05	0.00206209
Ncdn	23806.2	-0.400935	0.0880879	-4.55153	5.3257e-06	0.000232876
Tfdp2	623.412	-0.400268	0.105164	-3.80615	0.000141149	0.00383412
Cnih2	2842.32	-0.400068	0.108877	-3.67449	0.000238328	0.00595089
Dixdc1	1233.74	-0.399473	0.0897079	-4.45304	8.4662e-06	0.000352981
Snx30	1330.64	-0.399179	0.0895766	-4.45629	8.33897e-06	0.000348487
Asap2	1255.97	-0.398694	0.102908	-3.87426	0.000106949	0.00298194
Chn1	9582.43	-0.398528	0.0947451	-4.20632	2.59568e-05	0.00090229
Astn2	803.117	-0.398482	0.110649	-3.60131	0.000316623	0.00757922
Acbd4	656.759	-0.397996	0.129098	-3.08288	0.00205005	0.0342848
Spry2	742.366	-0.39668	0.121708	-3.25927	0.00111698	0.0211907
Itpk1	901.23	-0.396474	0.128805	-3.07811	0.0020832	0.0348068
Dclk2	1151.22	-0.394682	0.117237	-3.36653	0.000761197	0.015632
Ano4	505.788	-0.394421	0.123484	-3.19412	0.0014026	0.025323
Slc24a2	11879.3	-0.394049	0.0948252	-4.15553	3.24537e-05	0.00107547
Pwwp2a	622.264	-0.393152	0.104208	-3.77276	0.000161455	0.00427557
Rcc2	1227.42	-0.392974	0.0953362	-4.12199	3.75621e-05	0.00122216
Rragd	453.984	-0.392403	0.118715	-3.30543	0.00094832	0.018683
Uvrag	556.728	-0.392289	0.113616	-3.45277	0.000554856	0.0118989
Sorl1	7760.3	-0.391942	0.0926764	-4.22914	2.34583e-05	0.000829507
Arap2	1210.51	-0.391757	0.0927815	-4.22236	2.41756e-05	0.000849608
Klf9	1819.23	-0.391704	0.0983684	-3.98201	6.83344e-05	0.00201829
Arhgap44	2292.99	-0.391328	0.0912717	-4.28751	1.80687e-05	0.000663804
Clstn2	8135.4	-0.390559	0.125618	-3.1091	0.00187655	0.0320103
Twf2	317.865	-0.390472	0.123616	-3.15876	0.00158439	0.0279028
Cldn12	383.981	-0.390082	0.125207	-3.1155	0.00183631	0.0315024
Sall2	768.331	-0.384825	0.118731	-3.24115	0.0011905	0.0221864
Cdh8	944.833	-0.381958	0.12039	-3.17266	0.00151051	0.0268389
Itpr1	11099.8	-0.380599	0.0947805	-4.01559	5.92978e-05	0.0017988
Aplp1	15793.4	-0.378919	0.120781	-3.13724	0.00170545	0.02957
Kcna1	1166.59	-0.378711	0.0884565	-4.28132	1.85785e-05	0.000676982
Grm1	984.123	-0.378392	0.114579	-3.30245	0.000958452	0.0187999
Ptpdc1	471.559	-0.377963	0.118055	-3.20157	0.00136682	0.0247519
Tbc1d1	642.789	-0.376215	0.101664	-3.70057	0.000215116	0.00548439
Gsto1	511.864	-0.375189	0.123571	-3.03622	0.00239564	0.0389031
Adipor2	863.433	-0.374836	0.0931592	-4.0236	5.73141e-05	0.00175346
Sephs2	592.892	-0.372075	0.0966525	-3.84961	0.000118304	0.003263
LOC108350947	472.854	-0.371502	0.125809	-2.95291	0.00314792	0.0481509
Lrrn1	1353.15	-0.371271	0.114252	-3.24959	0.00115571	0.0216505
Foxo3	696.616	-0.370822	0.107636	-3.44516	0.000570729	0.0122101
Cenpb	1468.35	-0.368996	0.124971	-2.95267	0.00315043	0.0481509
Dgat2	755.635	-0.367508	0.11401	-3.22346	0.0012665	0.0232881
Rprml	435.531	-0.366516	0.121251	-3.02278	0.00250461	0.0401993
Pcdh9	2350.63	-0.365149	0.0920741	-3.96581	7.3146e-05	0.00213925
Gde1	1760.5	-0.36485	0.111108	-3.28374	0.00102441	0.0198548
Sipa1l2	1255.13	-0.363885	0.111228	-3.27153	0.00106966	0.02051
Trak2	4358.41	-0.363562	0.0990237	-3.67146	0.000241167	0.00600507
Gucy1b3	964.855	-0.36349	0.122752	-2.96118	0.00306464	0.0471208
Pkp4	5832.74	-0.362716	0.103037	-3.52024	0.000431148	0.00971059
Sgpp2	628.907	-0.36208	0.101944	-3.55176	0.000382657	0.00885198
Prickle1	1524.02	-0.362017	0.0929456	-3.89493	9.82258e-05	0.00276886
Slain2	478.792	-0.361349	0.0983261	-3.675	0.000237846	0.00594715
Cttnbp2	2134.59	-0.359875	0.0955316	-3.76707	0.000165173	0.00435975
Bag5	588.133	-0.357482	0.117796	-3.03475	0.00240734	0.0390578
Rbfox3	1373.54	-0.357395	0.117231	-3.04864	0.0022988	0.0377049
Strn	1902.4	-0.353455	0.0868763	-4.06848	4.732e-05	0.00147284
Pip5k1b	452.007	-0.352594	0.117766	-2.99402	0.00275326	0.0432606
Kalrn	8971.06	-0.352107	0.0829628	-4.24415	2.19423e-05	0.000780517
Wasl	1547.63	-0.35151	0.111841	-3.14293	0.00167264	0.0291703
Lrrc8d	1020.5	-0.35031	0.0864266	-4.05327	5.05062e-05	0.00156928
Nat8l	2869.7	-0.34758	0.0995504	-3.4915	0.000480319	0.0106311
Epha4	5078.81	-0.346895	0.082847	-4.18718	2.82437e-05	0.000955382
Dennd5a	6736.61	-0.344494	0.105254	-3.27297	0.00106422	0.0204276
Tbcel	593.303	-0.343404	0.105389	-3.25844	0.00112026	0.021208
Fam134c	707.912	-0.341652	0.114134	-2.99342	0.00275866	0.0433075
Osbp2	1264.37	-0.3401	0.0972684	-3.49651	0.000471384	0.0104591
Tspan5	1368.32	-0.335845	0.0918414	-3.65679	0.000255391	0.00628936
Irf2bp2	926.137	-0.335516	0.103593	-3.2388	0.00120034	0.0222771
Slc25a25	609.607	-0.334766	0.105318	-3.17861	0.00147982	0.0263761
Sptb	5660.44	-0.334436	0.0949747	-3.52132	0.000429407	0.00970795
Rcan1	543.107	-0.334333	0.107748	-3.10292	0.0019162	0.0325628
Abcg1	1305.17	-0.33412	0.0932205	-3.58419	0.000338121	0.00793433
Grm3	3894.86	-0.333335	0.10695	-3.11674	0.00182865	0.0314325
Tmtc1	916.261	-0.332881	0.103946	-3.20243	0.00136275	0.0247282
Man2a2	2481.08	-0.332874	0.0937882	-3.54921	0.00038639	0.00889243
Ctdnep1	861.836	-0.331663	0.110157	-3.01081	0.00260554	0.0415218
Trim2	9231.28	-0.331052	0.074066	-4.46969	7.83337e-06	0.000328123
Serinc3	2421	-0.32859	0.106018	-3.09938	0.00193925	0.0328299
Cpd	1979.21	-0.327144	0.0877134	-3.72969	0.000191712	0.00496679
Nr3c2	2894.24	-0.325702	0.0938561	-3.47023	0.000520008	0.0112838
Camk1d	2155.5	-0.325362	0.0970549	-3.35235	0.000801289	0.016269
Robo2	1700.81	-0.321944	0.0893015	-3.60513	0.000311994	0.00748785
Psat1	1777.56	-0.317439	0.104915	-3.02567	0.00248081	0.0399605
Klf3	612.116	-0.317125	0.105177	-3.01516	0.00256842	0.0410398
Arhgap20	1802.67	-0.316262	0.0963947	-3.2809	0.00103475	0.0200118
Frrs1l	2448.08	-0.312709	0.0752815	-4.15386	3.2691e-05	0.00107934
Mxi1	972.293	-0.312549	0.104681	-2.98574	0.00282893	0.0442172
Tsnax	1463.05	-0.312284	0.0942755	-3.31246	0.000924786	0.01832
Rybp	773.47	-0.311939	0.0933714	-3.34083	0.000835269	0.0168255
Pfn1	982.358	-0.311057	0.103543	-3.00412	0.00266349	0.0421829
Shisa6	2680.08	-0.307799	0.09298	-3.31038	0.000931692	0.0184364
Igsf11	834.627	-0.307739	0.0968633	-3.17705	0.00148782	0.0264881
Klhl29	841.44	-0.307551	0.0884539	-3.47696	0.00050713	0.0110741
Fyco1	463.836	-0.307165	0.101436	-3.02818	0.00246031	0.0396659
Gse1	1554.93	-0.305224	0.0869358	-3.51091	0.000446573	0.0100077
RGD1560248	1037.82	-0.304367	0.099865	-3.04779	0.00230531	0.0377095
Ip6k2	912.495	-0.303816	0.0960992	-3.16148	0.00156971	0.0276986
Kcnc3	2680.08	-0.303485	0.10265	-2.95651	0.00311146	0.0477179
Nr3c1	1507.64	-0.301404	0.0906082	-3.32646	0.000879577	0.0175407
Fgfr1	3173.58	-0.301362	0.0881482	-3.41881	0.000628948	0.01325
Tbc1d14	1576.12	-0.300343	0.0966362	-3.10798	0.0018837	0.0321017
Grina	5481.9	-0.299034	0.0908105	-3.29294	0.000991451	0.0193836
Pcdh1	4629.33	-0.298872	0.0827468	-3.61189	0.000303976	0.00733469
Tuba4a	4175.41	-0.297139	0.0948319	-3.13332	0.00172839	0.0299097
Phf24	2797.64	-0.29402	0.0762409	-3.85645	0.000115043	0.00317796
Ankrd28	1122.05	-0.290376	0.0877811	-3.30795	0.000939806	0.018556
Ago1	1946.82	-0.28976	0.0952028	-3.04361	0.0023376	0.0381334
Limch1	2796.16	-0.288441	0.0824121	-3.49998	0.000465286	0.010372
Fbxo31	887.808	-0.287943	0.0944926	-3.04725	0.00230942	0.0377422
Tiam1	3338.96	-0.286028	0.0899205	-3.1809	0.00146821	0.0262695
Fryl	1919.08	-0.285986	0.0879633	-3.25119	0.00114921	0.0216505
Nrip1	1082.6	-0.285837	0.0901456	-3.17083	0.00152003	0.0269279
Pc	1532.49	-0.282943	0.0886537	-3.19155	0.0014151	0.025523
Tmem59l	2486.54	-0.276917	0.0851786	-3.25102	0.00114993	0.0216505
Tjp1	2757.3	-0.276114	0.0849687	-3.24959	0.0011557	0.0216505
Kif5b	3260.32	-0.273874	0.0903655	-3.03074	0.00243954	0.0394374
Nmt1	2032.96	-0.272424	0.0854452	-3.18829	0.00143115	0.0257606
Ppm1b	1222.14	-0.271698	0.0900316	-3.01781	0.00254607	0.0407552
Zbtb20	2791.03	-0.262203	0.0780236	-3.36057	0.000777829	0.0159189
Vsnl1	3443.24	-0.262112	0.075384	-3.47703	0.000507009	0.0110741
Tecr	4687.52	-0.258695	0.0841883	-3.07281	0.00212051	0.0352658
Stxbp5	2273.83	-0.246289	0.0816546	-3.01624	0.00255934	0.0409312
Camta1	2982.77	-0.239325	0.0802326	-2.98289	0.00285544	0.0445502
Cdip1	2197.79	-0.23053	0.0729908	-3.15834	0.00158669	0.0279158
Mef2d	2806.93	-0.229475	0.0762275	-3.0104	0.00260905	0.0415409
Marf1	3292.65	0.216583	0.0722742	2.99668	0.00272934	0.0430358
Ap2b1	5596.02	0.223566	0.0677722	3.29879	0.000971041	0.0190053
Mdh1	6217.44	0.23444	0.0752157	3.1169	0.00182761	0.0314325
Nisch	10308	0.235639	0.078448	3.00377	0.00266661	0.042195
Bsn	20135.4	0.23808	0.0801335	2.97104	0.00296789	0.0458692
Nrxn1	5264.09	0.240195	0.0694771	3.45718	0.000545858	0.0117556
Disp2	7919.46	0.250873	0.0845716	2.9664	0.00301305	0.046447
Pfkp	3055.04	0.252391	0.0825633	3.05694	0.00223611	0.0369144
Tmem178b	2528.86	0.253282	0.0833408	3.03912	0.00237273	0.0386153
RGD1305733	1904.22	0.259175	0.085988	3.01408	0.00257761	0.04115
Arhgef4	3280.37	0.266351	0.0845899	3.14874	0.00163978	0.0287371
Ptprn2	3826.18	0.26867	0.0824867	3.25713	0.00112545	0.0212839
Gnas	16109.7	0.272334	0.0783947	3.47389	0.000512973	0.0111762
Fgf13	2170.94	0.273524	0.0900126	3.03873	0.00237576	0.0386153
Herc1	5794.54	0.279659	0.0817955	3.41901	0.000628496	0.01325
Prkag2	1222.38	0.282133	0.0869321	3.24544	0.00117268	0.0218988
Csmd1	2225.09	0.284151	0.0924572	3.07333	0.00211688	0.035238
Anxa7	715.923	0.285351	0.0922575	3.09298	0.00198158	0.0333575
Slc4a10	3409.85	0.286623	0.0974051	2.94259	0.00325481	0.0495771
Spon1	2142.96	0.288159	0.0930097	3.09816	0.00194727	0.0328726
Gpi	6763.82	0.288456	0.0752238	3.83464	0.000125746	0.00345233
Plpp3	4107.31	0.290056	0.0883704	3.28227	0.00102975	0.0199366
Adgrg1	2707.33	0.290821	0.097629	2.97884	0.00289344	0.0449123
Cpe	18836.2	0.292093	0.0919561	3.17644	0.00149096	0.0265178
Ensa	2450.69	0.29575	0.0839406	3.52333	0.000426166	0.00964686
Spock2	8103.68	0.29677	0.0888009	3.34197	0.000831854	0.0167756
Psd3	9212.68	0.298763	0.0976184	3.06052	0.00220955	0.0366107
Kcng2	645.235	0.299757	0.0964072	3.10928	0.00187541	0.0320103
Scg2	2792.84	0.301908	0.10171	2.96831	0.00299445	0.0462399
Nsg2	8624.98	0.303288	0.0775077	3.913	9.11571e-05	0.00259271
Ppp2r2b	1066.21	0.30359	0.102115	2.97302	0.00294886	0.0456933
Pgm2l1	5271.96	0.304206	0.0858003	3.54552	0.000391844	0.00899485
LOC108348065	992.487	0.304486	0.0997349	3.05296	0.00226599	0.0373045
Sec14l2	865.74	0.307127	0.0957304	3.20825	0.00133544	0.0243805
Oxr1	3524.26	0.307456	0.0816303	3.76645	0.000165585	0.00435975
Zmym3	1431.76	0.308133	0.0884563	3.48345	0.000494997	0.0108621
Ids	4345.11	0.308733	0.0954257	3.23532	0.00121507	0.0224967
Dyrk2	1135.01	0.309753	0.0932406	3.32209	0.000893469	0.0177781
Plxna3	644.912	0.31723	0.104666	3.03087	0.00243853	0.0394374
Farp1	1311.52	0.320487	0.098134	3.2658	0.00109154	0.0208182
Tsc2	1944.1	0.321307	0.09828	3.2693	0.00107814	0.0206285
Slit3	2131.37	0.322877	0.099804	3.23511	0.00121594	0.0224967
Pld3	4437.31	0.323588	0.0852279	3.79674	0.000146611	0.0039466
Noct	333.62	0.324089	0.108895	2.97615	0.00291887	0.0452678
Pde2a	5282.01	0.325545	0.0858191	3.79339	0.000148603	0.0039823
Peak1	1783.49	0.327845	0.0946802	3.46266	0.000534872	0.0115532
Chd5	5982.4	0.329503	0.105758	3.11562	0.0018356	0.0315024
Nt5dc3	3493.93	0.329614	0.0901568	3.65601	0.000256176	0.00630003
Hcn1	1044.23	0.331607	0.105685	3.13769	0.00170284	0.02957
Bcl2l2	1874.35	0.332484	0.0945558	3.51628	0.000437646	0.00984456
Camkv	5318.94	0.332804	0.0927879	3.58671	0.000334875	0.00786847
Adam11	3014.01	0.336238	0.0955033	3.52069	0.000430424	0.00971059
LOC102553088	335.636	0.337599	0.108936	3.09905	0.00194139	0.0328352
Syngr1	1473.45	0.338026	0.0956741	3.5331	0.000410715	0.00935616
Cacna1i	2135.31	0.339297	0.0942246	3.60094	0.000317069	0.00757922
Ahi1	1354.46	0.33931	0.103554	3.27665	0.00105046	0.0202719
Tenm3	2991.16	0.341212	0.0993288	3.43518	0.000592169	0.0126175
Ildr2	1266.7	0.342273	0.114559	2.98773	0.00281054	0.0440449
Reln	2310.02	0.342867	0.113609	3.01795	0.00254489	0.0407552
Traf3	1208.51	0.343917	0.0883529	3.89253	9.92028e-05	0.00279201
Megf11	1764.17	0.343936	0.100127	3.43498	0.000592587	0.0126175
Gprasp1	4319.16	0.347359	0.110829	3.13418	0.00172337	0.0298518
Dpysl5	619.813	0.349729	0.113435	3.08308	0.00204872	0.0342848
Armcx4	941.742	0.350712	0.0959709	3.65436	0.000257828	0.00633198
Thra	5978.71	0.351101	0.0875813	4.00885	6.10147e-05	0.00183844
Csmd2	1382.25	0.351686	0.103195	3.40799	0.000654445	0.0137066
Unc5c	968.093	0.352748	0.101065	3.49032	0.000482443	0.0106649
Bcr	1922.74	0.352982	0.0806245	4.3781	1.19719e-05	0.000466591
Hspa12a	3967.48	0.354493	0.087012	4.07407	4.61994e-05	0.001444
Dlg2	5646.13	0.354949	0.0781574	4.54146	5.58649e-06	0.000242505
Fam81a	1605.23	0.355673	0.100158	3.55111	0.000383608	0.00886089
Etv1	1410.94	0.355948	0.0964606	3.69008	0.000224181	0.00565276
Jun	1608.98	0.356789	0.102264	3.48891	0.000484997	0.0107082
Cpne6	3269.34	0.357641	0.099414	3.59749	0.0003213	0.00764976
Pfkl	2307.03	0.35792	0.110463	3.24016	0.00119461	0.0221937
Pak3	2480.5	0.359923	0.119223	3.01891	0.00253689	0.040681
Galnt16	2869.61	0.363152	0.113032	3.21282	0.00131438	0.0240735
Celf4	5127.75	0.363563	0.0755467	4.81243	1.49104e-06	7.70356e-05
LOC680835	606.432	0.3636	0.100577	3.61513	0.000300202	0.00725341
LOC103690149	656.343	0.363951	0.110552	3.29212	0.000994348	0.019419
Garnl3	414.286	0.365918	0.11512	3.17857	0.00148005	0.0263761
Fam65b	2009.44	0.367246	0.0827369	4.43873	9.04929e-06	0.0003721
Runx1t1	503.815	0.36805	0.109447	3.36282	0.000771493	0.0158072
Apba2	3058.43	0.373864	0.092518	4.04099	5.32258e-05	0.00164523
L1cam	2169.55	0.373955	0.0861193	4.34229	1.41005e-05	0.000535579
Ntng2	909.971	0.374516	0.111139	3.36981	0.0007522	0.0155005
Myadm	625.785	0.379458	0.105764	3.58779	0.000333488	0.00784615
Slc41a2	307.395	0.379516	0.113788	3.3353	0.000852089	0.0171258
Bahcc1	584.945	0.380934	0.112908	3.37386	0.000741229	0.0153096
Ptprn	5739.45	0.381926	0.0828544	4.60961	4.0343e-06	0.000179471
Cdk14	2589.96	0.384009	0.114884	3.34257	0.000830065	0.0167583
Magi3	633.509	0.384089	0.11189	3.43273	0.000597546	0.0126929
LOC100909595	859.414	0.387722	0.119925	3.23305	0.00122477	0.0225901
Cbs	1022.44	0.388907	0.114527	3.39578	0.000684342	0.0142661
Sparcl1	28876.9	0.389173	0.11165	3.48565	0.000490939	0.0107862
Rasal1	1208.34	0.38937	0.122444	3.17998	0.00147287	0.0263005
Plxdc2	1666.7	0.391546	0.0880502	4.44686	8.71361e-06	0.000362454
Itm2c	8474.68	0.391572	0.0889026	4.40451	1.06025e-05	0.000420533
Wsb1	367.764	0.395434	0.132709	2.97972	0.00288513	0.0449123
Impact	2298.91	0.397763	0.0984058	4.04207	5.29824e-05	0.00164053
Slitrk2	792.874	0.400574	0.123807	3.23548	0.00121439	0.0224967
Idua	274.813	0.402574	0.125651	3.2039	0.00135578	0.0246265
Dpp10	623.93	0.40301	0.119275	3.37884	0.00072792	0.0150567
Rasa3	940.08	0.403946	0.0917705	4.40169	1.07409e-05	0.000425082
Gprasp2	1935.04	0.404056	0.116454	3.46965	0.00052114	0.0112838
Sema4f	581.835	0.404425	0.123469	3.27553	0.00105463	0.0203087
Ap5b1	285.506	0.406444	0.137796	2.9496	0.00318188	0.04859
Eps8	688.547	0.407766	0.132122	3.08629	0.00202671	0.0340114
LOC102555659	275.063	0.41077	0.123663	3.32169	0.000894731	0.0177835
Tmem246	628.009	0.41276	0.110554	3.73355	0.000188803	0.0048985
Gap43	1575.24	0.413591	0.105222	3.93066	8.47125e-05	0.00244561
Pih1d2	384.556	0.414547	0.140211	2.9566	0.00311047	0.0477179
Fgf12	1113.22	0.416554	0.134217	3.10359	0.00191191	0.0325206
Efr3b	2964.54	0.416663	0.0815824	5.10727	3.26848e-07	2.04172e-05
Ak4	981.43	0.416681	0.117515	3.54576	0.000391485	0.00899485
Mest	298	0.416905	0.135066	3.08668	0.00202403	0.0340083
Blcap	1035.17	0.421307	0.0971994	4.33446	1.4612e-05	0.000549027
Egfr	447.903	0.421581	0.111437	3.78313	0.000154865	0.00411933
Ap2a2	5646.69	0.422278	0.0987372	4.27679	1.89605e-05	0.000686713
Alcam	1318.82	0.424085	0.114754	3.69561	0.00021936	0.00554682
Rgmb	992.778	0.42665	0.10305	4.14022	3.46979e-05	0.00113931
Parva	302.102	0.427459	0.132528	3.22542	0.00125789	0.0231772
Meis2	330.878	0.428029	0.140846	3.03899	0.00237374	0.0386153
Ppp4r4	339.145	0.429263	0.136182	3.15212	0.00162088	0.0284614
Sel1l3	433.703	0.430028	0.110625	3.88727	0.000101379	0.00284432
Lrpap1	1008.42	0.430192	0.0993377	4.33061	1.487e-05	0.000556552
Jag2	414.745	0.432085	0.131313	3.29051	0.00100005	0.0194727
Kcns3	176.792	0.433643	0.14159	3.06266	0.00219377	0.0364165
Gabrb1	5713.21	0.435367	0.10882	4.00082	6.31247e-05	0.00188617
Ppara	289.238	0.436943	0.136937	3.19084	0.00141859	0.0255603
Tro	2086.77	0.437696	0.099322	4.40684	1.04891e-05	0.000416959
Rab3c	586.603	0.437747	0.147721	2.96334	0.0030432	0.0468313
Tmem255a	497.213	0.438857	0.137378	3.19452	0.00140064	0.0253132
Reps2	1618.19	0.43891	0.118019	3.71898	0.000200026	0.00516723
Igsf3	410.434	0.439158	0.147394	2.97948	0.00288735	0.0449123
Kcnt1	350.322	0.440132	0.139835	3.14751	0.0016467	0.02883
C2cd4c	181.267	0.440867	0.147983	2.97917	0.00289033	0.0449123
Nipal3	644.497	0.440973	0.100952	4.36813	1.25314e-05	0.000484187
Sorcs3	649.521	0.441122	0.119236	3.69956	0.000215974	0.00548439
Pcdh7	1647.51	0.441855	0.10026	4.4071	1.04765e-05	0.000416959
Cmtm4	416.95	0.443872	0.129725	3.42163	0.000622481	0.0131447
Tcea2	802.337	0.449929	0.104667	4.29866	1.71834e-05	0.000633878
Slc2a3	633.825	0.450697	0.102716	4.38781	1.14497e-05	0.000448188
Sntg1	228.882	0.452016	0.150859	2.99627	0.00273302	0.0430559
Neto1	1882.56	0.452248	0.0902375	5.01175	5.3937e-07	3.16852e-05
Pcdh19	2284.13	0.452271	0.124213	3.6411	0.000271478	0.00661523
LOC103691410	522.133	0.452753	0.146842	3.08327	0.00204737	0.0342848
Cyfip1	1574.67	0.453506	0.100834	4.49754	6.87431e-06	0.000291354
Gabra2	2736	0.455125	0.119718	3.80163	0.000143748	0.00388706
Tmem132e	326.895	0.455642	0.123001	3.70437	0.00021192	0.00542758
Cxadr	487.162	0.456395	0.125618	3.63321	0.000279918	0.00679077
Tmem2	389.822	0.456846	0.120521	3.79059	0.000150289	0.00402146
Sdk2	921.186	0.457601	0.0979829	4.67021	3.00889e-06	0.000140478
Amz1	263.109	0.458779	0.141018	3.25334	0.00114057	0.0215471
Slc9a1	868.301	0.459892	0.0985962	4.6644	3.09513e-06	0.000143384
Igsf1	671.935	0.464388	0.151763	3.05994	0.00221379	0.036647
Lpl	572.067	0.4647	0.1371	3.38949	0.000700215	0.0145801
Rac3	214.009	0.465631	0.158267	2.94206	0.00326039	0.0496199
Phka2	217.915	0.465975	0.143481	3.24765	0.00116361	0.0217685
Vstm2a	1310.94	0.467792	0.128238	3.64786	0.000264438	0.00646773
Slc6a1	5774.03	0.468866	0.0875686	5.35427	8.59016e-08	6.47077e-06
Slit1	3472.06	0.469277	0.0835033	5.61986	1.9111e-08	1.71311e-06
Grik1	209.221	0.469853	0.136605	3.43949	0.000582813	0.0124389
Cxxc4	410.79	0.471087	0.143134	3.29124	0.000997474	0.0194589
Cobl	503.28	0.47212	0.109769	4.30104	1.70001e-05	0.000628409
Nfam1	255.531	0.473602	0.15267	3.10213	0.00192136	0.0326195
Ctbp2	368.585	0.474314	0.132798	3.5717	0.000354675	0.00827944
Unc5a	2518.18	0.477835	0.105196	4.54234	5.56341e-06	0.000242089
Arl10	282.903	0.478526	0.131832	3.62983	0.000283609	0.00687101
Nectin3	402.02	0.479505	0.131955	3.63385	0.000279228	0.00678319
Ptprf	2013.42	0.483397	0.117673	4.10797	3.99151e-05	0.00128473
Gpsm1	499.97	0.484007	0.123525	3.9183	8.91756e-05	0.00254437
Plxnc1	784.431	0.484463	0.13639	3.55204	0.000382257	0.00885198
Coro2a	288.208	0.485297	0.147778	3.28397	0.00102357	0.0198548
Slc25a22	2524.58	0.486204	0.0958526	5.07242	3.92794e-07	2.40342e-05
Ahnak2	230.74	0.487845	0.156347	3.12026	0.00180689	0.031148
Wdr6	1500.42	0.490066	0.117515	4.17023	3.04289e-05	0.00101399
Ninj1	190.398	0.490627	0.153224	3.20202	0.00136469	0.0247383
RGD1305464	220.501	0.491718	0.14097	3.4881	0.000486468	0.0107274
Smarcd3	294	0.492448	0.129948	3.78958	0.000150899	0.00403177
Ssbp2	1168.23	0.49332	0.106917	4.61405	3.94899e-06	0.000176113
Cnr1	4167.99	0.493345	0.0911052	5.41511	6.12497e-08	4.79513e-06
Hdac9	903.778	0.493473	0.101122	4.87997	1.06102e-06	5.71228e-05
RGD1561327	552.489	0.493662	0.139363	3.54228	0.000396683	0.00908251
Trpc4	779.179	0.493769	0.117602	4.19864	2.68527e-05	0.000920488
Pde1a	1257.44	0.494232	0.09612	5.14183	2.72081e-07	1.76097e-05
LOC501396	158.529	0.495416	0.159747	3.10126	0.00192702	0.0326587
Ccnd2	832.582	0.495985	0.158078	3.13759	0.00170341	0.02957
Syn2	5194.3	0.495988	0.0930909	5.32799	9.93044e-08	7.23711e-06
Zfp423	944.764	0.496092	0.143143	3.46571	0.000528835	0.0114366
Eml6	263.334	0.500917	0.122791	4.07942	4.51482e-05	0.00142003
Fibcd1	2217.65	0.501561	0.153364	3.2704	0.00107395	0.0205702
Ndn	1318.69	0.501569	0.114246	4.39025	1.1322e-05	0.000445891
Thrb	997.079	0.503793	0.102807	4.90038	9.56513e-07	5.22816e-05
Nell1	1129.01	0.504608	0.101817	4.95603	7.19484e-07	3.98114e-05
Gad1	2469.63	0.504665	0.0965003	5.22967	1.69813e-07	1.16198e-05
Dcx	365.359	0.510507	0.138629	3.68254	0.000230925	0.00579025
Lrp5	244.491	0.511282	0.142287	3.59332	0.000326496	0.00771201
Spint2	271.381	0.513312	0.161087	3.18655	0.00143982	0.0258908
Kcnd1	131.344	0.514263	0.155797	3.30085	0.000963937	0.0188868
LOC689479	224.367	0.515099	0.160127	3.21682	0.00129622	0.0237857
Adgra1	858.788	0.516658	0.109499	4.71837	2.37744e-06	0.000115197
Sparc	4236.65	0.517336	0.153596	3.36816	0.000756714	0.0155756
RGD1311575	1844.94	0.51936	0.0961081	5.40392	6.52014e-08	5.06031e-06
Parp8	257.131	0.52218	0.138423	3.77235	0.000161719	0.00427625
LOC102555866	218.16	0.522219	0.155606	3.35604	0.000790677	0.0161054
LOC108351599	90.0206	0.524874	0.177696	2.95377	0.00313913	0.0480601
Timp4	142.466	0.525367	0.175145	2.99962	0.00270319	0.0426984
Sdc3	2369.88	0.525658	0.0968899	5.42531	5.7855e-08	4.58949e-06
Sgsm1	1830.46	0.526931	0.0960636	5.48523	4.12928e-08	3.4273e-06
Tmem150c	898.526	0.531866	0.108171	4.91689	8.79299e-07	4.82082e-05
Slc9a5	170.162	0.535869	0.152223	3.5203	0.000431059	0.00971059
Lipa	535.279	0.536792	0.13029	4.11999	3.78888e-05	0.00122637
Actn2	463.982	0.536984	0.112881	4.75707	1.96421e-06	9.77377e-05
Mfge8	1480.48	0.537338	0.0850085	6.32099	2.59896e-10	3.37639e-08
Camk1g	235.495	0.538862	0.141817	3.79969	0.000144876	0.00391166
Nynrin	320.555	0.540274	0.122015	4.42792	9.51467e-06	0.0003868
Arhgef6	162.755	0.541678	0.155601	3.48119	0.000499193	0.0109407
Rassf5	216.351	0.542144	0.141041	3.84388	0.000121103	0.00333507
Dgkb	2637.85	0.542599	0.120495	4.5031	6.69689e-06	0.000284507
Top1mt	236.244	0.542766	0.154011	3.52419	0.000424772	0.00962745
Car10	255.66	0.543315	0.176663	3.07543	0.002102	0.0350881
Gng4	307.109	0.544747	0.133276	4.08737	4.36295e-05	0.00137952
Tnfaip3	135.771	0.546564	0.156173	3.49973	0.000465723	0.010372
Rxra	216.966	0.547654	0.149083	3.67347	0.000239277	0.00596629
RGD1566401	2179.55	0.547689	0.168056	3.25896	0.00111821	0.0211916
LOC102549884	507.058	0.549794	0.137843	3.98856	6.64768e-05	0.00196991
Lmcd1	95.9145	0.550072	0.17638	3.11868	0.00181661	0.0312856
LOC102553825	327.393	0.550692	0.150318	3.66352	0.000248777	0.00616752
Galnt14	378.879	0.551224	0.138811	3.97105	7.15572e-05	0.00210308
Lypd6	251.207	0.55241	0.15067	3.66634	0.000246042	0.00610948
Slc4a7	565.87	0.552747	0.110438	5.00506	5.58444e-07	3.25058e-05
LOC102554796	146.827	0.552806	0.158021	3.4983	0.00046823	0.0104116
Brinp3	238.773	0.552872	0.131429	4.20661	2.59231e-05	0.00090229
Kcnq5	1453.88	0.554669	0.124787	4.44493	8.79193e-06	0.000364242
Efna3	440.643	0.554969	0.119802	4.6324	3.61457e-06	0.000162819
Kcnd3	1442.8	0.555	0.109892	5.05042	4.40838e-07	2.66106e-05
Sox5	602.224	0.55541	0.128564	4.32011	1.55954e-05	0.00058249
Il4r	195.076	0.557738	0.13629	4.09228	4.27149e-05	0.0013602
Ntn3	131.592	0.557844	0.187734	2.97146	0.00296392	0.0458692
Kremen1	84.0117	0.558629	0.172768	3.23341	0.00122322	0.0225848
Cdk6	83.6301	0.5612	0.185254	3.02936	0.00245072	0.0395469
Itih3	1990.79	0.561412	0.151421	3.70762	0.000209218	0.00536605
Ahr	134.489	0.562648	0.161967	3.47385	0.000513052	0.0111762
Efnb3	1092.47	0.562896	0.112435	5.00642	5.54505e-07	3.23816e-05
Cchcr1	123.512	0.564753	0.176005	3.20873	0.00133322	0.0243648
Slc7a10	251.163	0.565077	0.135571	4.16813	3.07107e-05	0.00102149
Slc25a18	540.071	0.566083	0.148659	3.80792	0.00014014	0.0038125
St6gal1	276.699	0.567144	0.154836	3.66286	0.000249412	0.00616752
Kirrel3	1212.68	0.568904	0.0885762	6.42277	1.3382e-10	1.8314e-08
Samd14	607.363	0.571275	0.131153	4.35579	1.32587e-05	0.000510091
Calb1	564.666	0.57933	0.174002	3.32944	0.000870211	0.0174314
Arhgap33	1084.1	0.582103	0.120437	4.83327	1.34312e-06	6.99072e-05
Kcng1	841.605	0.58279	0.116721	4.99302	5.94409e-07	3.42655e-05
LOC102550556	110.134	0.585445	0.194658	3.00756	0.00263354	0.0418565
Lypd1	503.159	0.589249	0.125301	4.70268	2.56771e-06	0.000122757
Pnma2	641.228	0.589871	0.102162	5.77389	7.74628e-09	7.42649e-07
Trpv2	170.43	0.590762	0.140673	4.19954	2.67463e-05	0.000919633
Matn2	718.578	0.592665	0.104962	5.64648	1.63762e-08	1.49032e-06
Chst8	271.389	0.59472	0.141212	4.21155	2.53619e-05	0.000888064
Cnih3	73.8999	0.601989	0.19177	3.13911	0.00169459	0.0295244
Chrna7	911.632	0.603301	0.118103	5.10826	3.25134e-07	2.03812e-05
LOC108353231	468.432	0.604213	0.141365	4.27414	1.91872e-05	0.00069213
Sv2b	6567.98	0.605026	0.0789708	7.66139	1.83938e-14	5.49606e-12
Fam83h	85.4452	0.605311	0.180379	3.35577	0.000791435	0.0161054
LOC108348757	148.957	0.606564	0.197299	3.07433	0.00210976	0.0351849
Fam196a	146.939	0.607392	0.171567	3.54027	0.000399718	0.00911723
Rhpn1	298.109	0.609945	0.192565	3.16748	0.00153766	0.0272135
Necab1	706.478	0.611438	0.149855	4.08019	4.49986e-05	0.00141781
Cacna1g	1115.35	0.615153	0.104608	5.88056	4.08874e-09	4.23716e-07
Negr1	831.237	0.622497	0.112041	5.556	2.76027e-08	2.37914e-06
Rhbdl3	507.329	0.622846	0.118729	5.24593	1.55492e-07	1.08049e-05
Rgs9	74.3334	0.623523	0.194229	3.21024	0.00132622	0.0242618
Galnt3	65.6426	0.628375	0.19598	3.20633	0.00134442	0.0244946
Pak6	1007.78	0.630312	0.144129	4.37325	1.2241e-05	0.000475014
Kcnip3	812.552	0.630749	0.139237	4.53003	5.89762e-06	0.000252594
Lcp1	408.43	0.631186	0.145416	4.34056	1.42122e-05	0.00053868
Kcnn3	256.871	0.635289	0.155149	4.0947	4.22715e-05	0.00135066
Rhov	87.4154	0.638926	0.202597	3.15368	0.00161224	0.0283375
Arhgap26	1566.88	0.639211	0.088732	7.20384	5.85413e-13	1.31191e-10
Vstm2b	287.286	0.639231	0.15204	4.20437	2.61815e-05	0.000907896
LOC103693859	48.609	0.640184	0.203659	3.14341	0.0016699	0.0291509
LOC102548022	81.3129	0.644904	0.202729	3.18111	0.00146712	0.0262695
Ankrd55	130.616	0.645237	0.165987	3.88727	0.000101378	0.00284432
Slc7a8	793.833	0.647013	0.120555	5.36694	8.00848e-08	6.10962e-06
Cntnap4	480.137	0.649831	0.119407	5.44214	5.2643e-08	4.25128e-06
Hes1	94.5802	0.653986	0.217183	3.01122	0.00260203	0.0415028
Gcnt1	69.856	0.654674	0.221599	2.95432	0.00313354	0.0480155
Catsperg	38.0024	0.654851	0.218863	2.99206	0.00277104	0.0434638
Ly6h	887.606	0.6556	0.139804	4.68941	2.73989e-06	0.000129606
Sept9	1524.14	0.656339	0.102093	6.42884	1.28581e-10	1.77323e-08
Triqk	99.9197	0.658012	0.168725	3.89991	9.62297e-05	0.00272148
Dap	107.496	0.658428	0.219542	2.9991	0.00270775	0.0427329
Oprl1	440.969	0.658847	0.129089	5.1038	3.32894e-07	2.07227e-05
Efnb1	150.498	0.660297	0.160268	4.11994	3.78966e-05	0.00122637
LOC102553001	46.592	0.662146	0.221054	2.9954	0.00274087	0.0431417
Ptpro	650.264	0.663703	0.133835	4.95912	7.08144e-07	3.94273e-05
Gabra3	408.005	0.66467	0.139359	4.76949	1.84691e-06	9.22323e-05
LOC102547060	114.131	0.665505	0.204794	3.24964	0.00115553	0.0216505
Pde9a	228.027	0.666739	0.142828	4.66811	3.03976e-06	0.000141183
Zap70	47.7396	0.667621	0.213187	3.13162	0.00173846	0.0300262
Ptprg	2033.09	0.673418	0.0788794	8.53731	1.3738e-17	7.24395e-15
Acvrl1	122.442	0.673788	0.179071	3.76268	0.000168104	0.00441255
Phactr2	241.739	0.676004	0.203073	3.32887	0.000871989	0.0174476
LOC108348192	53.8795	0.679754	0.227665	2.98577	0.00282868	0.0442172
Tacr1	87.2976	0.680081	0.201731	3.37123	0.000748343	0.0154388
LOC103692848	65.3021	0.681671	0.20385	3.34398	0.000825856	0.0166922
Krt71	10.7426	0.68187	0.223084	3.05656	0.00223893	0.0369269
Dio3	15.2239	0.687159	0.21575	3.18498	0.00144766	0.0259799
Nrarp	152.215	0.687292	0.1762	3.90063	9.5941e-05	0.00272148
Oprd1	51.239	0.688847	0.21628	3.18497	0.00144767	0.0259799
LOC102546678	283.425	0.689674	0.142703	4.83295	1.34527e-06	6.99072e-05
Dusp26	325.215	0.69224	0.118996	5.81734	5.97923e-09	5.85769e-07
March1	515.939	0.692678	0.126051	5.49521	3.90239e-08	3.25405e-06
LOC108349486	10.3877	0.693777	0.230933	3.00424	0.00266248	0.0421829
Grp	65.8036	0.694078	0.22123	3.13735	0.00170481	0.02957
Egfl6	57.6853	0.694204	0.212961	3.25977	0.00111504	0.0211763
Sptbn5	25.7142	0.696047	0.236059	2.94862	0.00319201	0.0487032
LOC102554150	42.3716	0.698052	0.226192	3.0861	0.00202801	0.0340114
Ldb2	470.143	0.699022	0.158083	4.42186	9.7854e-06	0.000395218
Lhx6	182.528	0.699787	0.159409	4.38988	1.13413e-05	0.000445891
Hmcn1	100.036	0.705115	0.230312	3.06156	0.00220187	0.0365173
Slc1a6	30.4201	0.705582	0.231647	3.04594	0.00231955	0.0378734
LOC102554065	35.958	0.709666	0.229509	3.09211	0.00198739	0.0334239
Efcab6	96.8242	0.710838	0.179492	3.96029	7.48594e-05	0.00218426
Cachd1	668.135	0.713268	0.1284	5.55503	2.77557e-08	2.38088e-06
Ppfibp1	596.038	0.71375	0.189531	3.76587	0.000165971	0.00436294
Gdpd2	50.0598	0.714275	0.217289	3.28721	0.00101187	0.0196541
Tspan9	533.251	0.71501	0.10697	6.68422	2.32165e-11	3.70935e-09
Plekhg6	17.5767	0.715318	0.239514	2.98654	0.00282151	0.0441783
Tenm2	3893.85	0.715463	0.0816991	8.7573	1.9999e-18	1.23635e-15
Frmpd3	713.874	0.715494	0.129152	5.53996	3.02545e-08	2.5585e-06
Lrtm1	22.741	0.717221	0.236595	3.03143	0.00243397	0.0394184
Plpp4	133.118	0.717274	0.204385	3.50943	0.00044907	0.0100386
Igfbp3	71.8064	0.718268	0.199947	3.59228	0.000327794	0.00772233
Mum1l1	43.0548	0.71834	0.23121	3.10687	0.00189081	0.0321922
Slc13a5	110.647	0.719819	0.189692	3.79466	0.000147843	0.00397381
Clec14a	42.9705	0.720263	0.238149	3.02443	0.00249105	0.0400533
Foxo6	160.664	0.721214	0.143804	5.01525	5.29653e-07	3.13387e-05
Pde3a	207.548	0.721898	0.15045	4.79826	1.60051e-06	8.12859e-05
Lrrc32	57.5392	0.723538	0.238788	3.03004	0.00244519	0.0394932
LOC102547484	37.1198	0.726226	0.222397	3.26544	0.00109293	0.0208226
Nkain3	180.485	0.72794	0.188501	3.86173	0.000112589	0.00311495
Zfp185	13.2532	0.729634	0.240106	3.03881	0.00237517	0.0386153
LOC102552958	10.5743	0.729637	0.238499	3.05929	0.0022186	0.0366929
LOC103694143	101.12	0.730956	0.18225	4.01074	6.053e-05	0.00182743
Kcng3	73.1651	0.73378	0.197745	3.71075	0.000206648	0.00531534
Dleu7	39.1726	0.734266	0.214552	3.42232	0.0006209	0.0131268
LOC103693531	72.7919	0.734339	0.207339	3.54174	0.000397495	0.00908251
Zbtb46	126.05	0.735399	0.165451	4.4448	8.79724e-06	0.000364242
Vwa3a	189.478	0.736533	0.148098	4.9733	6.58243e-07	3.711e-05
Lamc3	102.65	0.740259	0.217366	3.40559	0.000660203	0.013795
Ptprt	2063.66	0.743741	0.0929596	8.0007	1.23718e-15	4.52657e-13
Hrh3	895.901	0.745066	0.135558	5.49629	3.87856e-08	3.24929e-06
Arnt2	2846.92	0.74888	0.0900665	8.31475	9.19455e-17	4.121e-14
Acvr1c	115.85	0.750187	0.183226	4.09433	4.23398e-05	0.00135066
LOC103690473	9.0627	0.75072	0.234581	3.20026	0.00137304	0.0248395
Cpxm2	54.9823	0.752575	0.239313	3.14473	0.0016624	0.0290483
LOC102554725	58.2351	0.752722	0.206055	3.65302	0.000259173	0.00635631
Hgf	51.0595	0.75614	0.226904	3.33241	0.000860958	0.0172847
Adamts12	52.6317	0.757682	0.230437	3.28803	0.00100893	0.0196183
Fmo1	68.3776	0.758516	0.233344	3.25064	0.00115146	0.0216505
LOC103691147	294.535	0.759998	0.158342	4.79972	1.58886e-06	8.11543e-05
Col5a1	135.604	0.760591	0.230143	3.30486	0.000950252	0.0187005
Rab3b	305.896	0.762646	0.159388	4.78485	1.71112e-06	8.64139e-05
Stk32b	72.7168	0.764025	0.206478	3.70026	0.000215374	0.00548439
Scn5a	23.6046	0.764321	0.23438	3.26104	0.00111006	0.021104
Ptger2	39.3436	0.765867	0.228125	3.35723	0.000787287	0.0160577
Fstl1	532.519	0.76632	0.153891	4.97962	6.37081e-07	3.61443e-05
Hcn3	159.198	0.770502	0.155922	4.94159	7.74899e-07	4.26147e-05
Nkx3-1	15.973	0.774739	0.240552	3.22067	0.00127893	0.0234926
Dgkg	3816.34	0.77555	0.103269	7.50998	5.91369e-14	1.49325e-11
Bves	37.3854	0.777887	0.221466	3.51245	0.000443998	0.00996246
Mtfp1	107.496	0.78017	0.171844	4.53998	5.62589e-06	0.000243626
Tmem35	651.034	0.781627	0.124615	6.27234	3.55669e-10	4.55459e-08
Calca	11.9033	0.784317	0.211074	3.71583	0.000202534	0.0052245
Rsph9	121.231	0.78612	0.178175	4.41206	1.02392e-05	0.000409751
Clspn	56.6873	0.786932	0.223249	3.52491	0.000423624	0.00961358
LOC108348514	23.6958	0.787303	0.240263	3.27683	0.00104978	0.0202719
Efnb2	146.03	0.788051	0.185038	4.25887	2.05462e-05	0.000734212
Myo16	844.025	0.790009	0.0988697	7.9904	1.34498e-15	4.82254e-13
LOC108350027	25.907	0.797068	0.240554	3.31346	0.000921484	0.0182747
Htr3a	50.9327	0.799484	0.231478	3.45383	0.00055269	0.0118666
Rab26	316.174	0.801044	0.136649	5.86204	4.5722e-09	4.65741e-07
LOC302022	152.654	0.80254	0.151223	5.307	1.11443e-07	7.99181e-06
Mgat4c	135.515	0.806326	0.186777	4.31704	1.58132e-05	0.000589396
Pappa2	38.9844	0.808854	0.234148	3.45446	0.0005514	0.0118531
LOC681177	76.6517	0.808914	0.224374	3.6052	0.000311907	0.00748785
Dlk1	33.9988	0.809235	0.238169	3.39774	0.000679455	0.0141808
Npr3	107.558	0.814929	0.199241	4.09017	4.31056e-05	0.00137021
Slc6a7	592.13	0.815627	0.126181	6.46396	1.01999e-10	1.42862e-08
Pde11a	179.996	0.816794	0.178637	4.57236	4.82254e-06	0.000211908
Odf3l1	15.6946	0.825971	0.239356	3.45081	0.000558915	0.0119716
Lum	49.6534	0.834642	0.240545	3.4698	0.000520851	0.0112838
Popdc3	15.701	0.834813	0.240556	3.47035	0.000519772	0.0112838
Kit	2158.21	0.839779	0.0853954	9.83401	8.03551e-23	9.00379e-20
Cadm1	1935.87	0.842731	0.104622	8.05503	7.94609e-16	2.96787e-13
LOC103692936	14.4098	0.844015	0.239059	3.53058	0.000414657	0.00942791
Lpin3	67.3207	0.845295	0.204648	4.13048	3.62004e-05	0.00118
Trpc7	47.0956	0.845714	0.213561	3.96007	7.49286e-05	0.00218426
Fxyd6	510.446	0.848638	0.148435	5.71725	1.08262e-08	1.01619e-06
LOC108352534	109.6	0.850549	0.213146	3.99045	6.59469e-05	0.00195744
Crtac1	1075.18	0.851766	0.102501	8.3098	9.58627e-17	4.19177e-14
Selenov	15.609	0.852037	0.24038	3.54454	0.000393293	0.00901658
Nhs	88.4169	0.854325	0.183396	4.65837	3.18715e-06	0.000146439
Atp8b3	31.2845	0.861985	0.229197	3.76089	0.000169309	0.00443767
Dcn	231.011	0.86449	0.183009	4.72376	2.31519e-06	0.00011279
Kcnk9	489.189	0.868544	0.122038	7.117	1.103e-12	2.27293e-10
Fbxl7	68.3049	0.869475	0.203786	4.26661	1.98463e-05	0.000714468
Fosl2	406.247	0.870144	0.144433	6.02455	1.69584e-09	1.88838e-07
Gda	1709.47	0.873634	0.105811	8.25652	1.49975e-16	6.40178e-14
Usp51	18.63	0.874799	0.240263	3.641	0.000271576	0.00661523
LOC102551299	43.0456	0.876145	0.23022	3.80569	0.000141408	0.00383533
Ripk4	12.0935	0.883235	0.239473	3.68825	0.000225806	0.00567777
Susd2	262.418	0.886596	0.16409	5.40312	6.54911e-08	5.06088e-06
Caln1	1080.61	0.889347	0.0989471	8.9881	2.51543e-19	1.61059e-16
Obscn	59.0795	0.891013	0.227027	3.92471	8.68353e-05	0.00250287
LOC102550632	59.2324	0.891214	0.224696	3.96632	7.29923e-05	0.00213925
Syt17	1046.88	0.89411	0.104797	8.53184	1.44034e-17	7.37785e-15
Shroom3	162.407	0.905354	0.17407	5.2011	1.98116e-07	1.33527e-05
Pnck	558.064	0.910513	0.0976151	9.32758	1.08311e-20	8.44262e-18
Rftn1	111.374	0.913057	0.183919	4.96446	6.88927e-07	3.84769e-05
Hap1	1624.81	0.914048	0.15188	6.01821	1.76355e-09	1.95166e-07
Palmd	232.845	0.916212	0.140609	6.51602	7.21955e-11	1.05229e-08
Myo5b	1400.32	0.929211	0.122137	7.60793	2.78524e-14	7.80214e-12
Tnfaip8l3	332.958	0.929825	0.121316	7.66447	1.79576e-14	5.45669e-12
Rxfp3	32.7563	0.930973	0.230053	4.04678	5.19259e-05	0.0016106
Nppa	71.9715	0.934831	0.198893	4.70017	2.59947e-06	0.000123945
Car12	1179.56	0.939527	0.151024	6.22106	4.93811e-10	6.10555e-08
Heyl	289.143	0.945193	0.177545	5.32369	1.01685e-07	7.38057e-06
Tacr3	54.1587	0.947293	0.235589	4.02095	5.79634e-05	0.00176729
Sdk1	207.95	0.951956	0.141162	6.7437	1.54408e-11	2.58712e-09
LOC102546674	15.2583	0.960097	0.240215	3.99682	6.41984e-05	0.0019087
Slit2	1249.08	0.968524	0.138479	6.994	2.6716e-12	4.98922e-10
Chrm5	119.661	0.970163	0.178701	5.42897	5.66813e-08	4.53653e-06
Tgfb3	177.524	0.97209	0.173342	5.60794	2.04755e-08	1.82629e-06
Kcnk13	46.6489	0.973542	0.226028	4.30718	1.65347e-05	0.000612466
LOC102546809	33.233	0.97424	0.227306	4.28602	1.81901e-05	0.000665534
Drd5	26.7275	0.988934	0.237395	4.16578	3.10291e-05	0.00103017
Otof	401.536	0.991951	0.162304	6.11169	9.85808e-10	1.13292e-07
Esr1	45.3695	0.993939	0.23677	4.19792	2.69382e-05	0.000921656
Ttc22	92.8571	0.995422	0.184633	5.39134	6.99338e-08	5.381e-06
Itgbl1	304.334	1.00034	0.15994	6.25448	3.98845e-10	5.03556e-08
Adamtsl3	87.1133	1.0038	0.214989	4.66908	3.02556e-06	0.000140889
Adamtsl1	207.23	1.00755	0.162835	6.18752	6.11168e-10	7.2563e-08
Hpcal1	470.727	1.00957	0.151554	6.66149	2.71073e-11	4.22591e-09
RGD1562726	87.4262	1.01863	0.21494	4.73915	2.14614e-06	0.000105703
Nos1	1006.3	1.02389	0.112773	9.07917	1.09408e-19	7.54408e-17
Tpbg	78.1665	1.02529	0.221214	4.63481	3.57264e-06	0.000161336
Nnmt	18.9666	1.03924	0.239714	4.33532	1.45548e-05	0.000548189
Ramp1	126.306	1.04558	0.191391	5.46307	4.67976e-08	3.83099e-06
Tpd52l1	183.474	1.04603	0.209255	4.99883	5.768e-07	3.33577e-05
Fgf11	301.447	1.0461	0.14065	7.43764	1.02498e-13	2.51724e-11
Atp2b4	2617.16	1.06306	0.150962	7.04192	1.89613e-12	3.73558e-10
Ednra	88.6435	1.06853	0.183331	5.82844	5.59472e-09	5.57234e-07
RGD1560556	36.1937	1.07561	0.226548	4.74782	2.05621e-06	0.000101833
Kcnf1	400.055	1.07782	0.15095	7.14024	9.31714e-13	1.96515e-10
Col6a1	167.019	1.07828	0.206779	5.21466	1.8415e-07	1.25055e-05
Mst1r	73.5804	1.08184	0.207919	5.20317	1.95922e-07	1.32547e-05
Plcxd3	169.16	1.0948	0.153083	7.15162	8.57567e-13	1.84062e-10
Grin3a	279.066	1.09847	0.173355	6.33658	2.34929e-10	3.09691e-08
Itga8	92.4544	1.09978	0.189322	5.80901	6.28436e-09	6.09006e-07
Wnt7b	404.31	1.11214	0.135258	8.22235	1.99551e-16	8.3199e-14
Htr2c	832.536	1.11641	0.180367	6.18966	6.02945e-10	7.25476e-08
LOC691995	427.718	1.13399	0.173767	6.52591	6.75897e-11	9.93236e-09
Crym	1733.56	1.14679	0.149909	7.64991	2.01114e-14	5.87927e-12
LOC102553173	48.2615	1.15184	0.211088	5.4567	4.85057e-08	3.93489e-06
Timp2	1827.03	1.16203	0.113414	10.2459	1.23438e-24	1.47533e-21
Htr2a	54.612	1.17847	0.220885	5.33521	9.54335e-08	7.06996e-06
Gpr101	66.9136	1.17856	0.217332	5.42285	5.86569e-08	4.6326e-06
Fras1	888.286	1.2096	0.148129	8.16586	3.19145e-16	1.24383e-13
Magel2	59.3049	1.21166	0.227387	5.32862	9.89593e-08	7.23711e-06
Fcgbp	66.9635	1.21437	0.211197	5.74992	8.92862e-09	8.42486e-07
Klhl14	78.8744	1.25935	0.194297	6.4816	9.07554e-11	1.28115e-08
Sstr1	395.3	1.2846	0.134511	9.55011	1.29557e-21	1.22247e-18
Bmp3	205.36	1.29153	0.148739	8.68322	3.84727e-18	2.22496e-15
Tcerg1l	86.7622	1.29594	0.191743	6.75872	1.39219e-11	2.37706e-09
Bace2	61.7184	1.32395	0.224421	5.89942	3.64792e-09	3.84706e-07
Mx1	144.947	1.32892	0.222805	5.96452	2.45357e-09	2.66591e-07
Tenm4	3510.24	1.33794	0.0937781	14.2671	3.51024e-46	3.14658e-42
Slc6a5	42.5171	1.35498	0.230125	5.88802	3.90839e-09	4.09763e-07
Adra2a	91.1085	1.36101	0.195663	6.95589	3.50344e-12	6.40915e-10
Slc38a4	33.321	1.48319	0.23996	6.18098	6.37062e-10	7.51397e-08
Oxtr	63.3586	1.50122	0.212664	7.05914	1.67538e-12	3.33736e-10
Plagl1	235.357	1.52088	0.240416	6.32603	2.51555e-10	3.29188e-08
Nnat	3921.44	1.55028	0.214218	7.23692	4.58997e-13	1.04163e-10
Adamts2	132.378	1.55664	0.181381	8.58215	9.31171e-18	5.0588e-15
Arhgap6	135.311	1.55815	0.172764	9.01892	1.89945e-19	1.26123e-16
RGD1311744	110.462	1.5597	0.21898	7.12257	1.05934e-12	2.20836e-10
LOC102553329	122.726	1.66777	0.177936	9.37288	7.05796e-21	5.7516e-18
Trhr	58.5297	1.70142	0.225331	7.55078	4.32673e-14	1.15776e-11
Ano2	42.9613	1.76386	0.231146	7.63092	2.33087e-14	6.63299e-12
Npy2r	190.208	1.85039	0.162853	11.3624	6.4385e-30	1.28255e-26
Cpne7	1369.87	1.85626	0.110774	16.7571	5.02626e-63	9.01107e-59
Gabrq	38.1262	1.88978	0.239481	7.89115	2.99411e-15	1.0128e-12
Cpne2	309.637	1.94236	0.160466	12.1045	9.99792e-34	2.56061e-30
Nr2f2	517.064	2.22928	0.181398	12.2894	1.03226e-34	3.70127e-31
Vgll3	168.518	2.34702	0.18971	12.3716	3.72253e-35	1.66844e-31
Rxrg	130.203	2.43894	0.200351	12.1734	4.30994e-34	1.28781e-30
